# Supplementary material for: Identification and Functional Analysis of Cytokine-Like Protein CLEC-47 in Caenorhabditis elegans
Source: mBio. 2021 Oct 12;12(5):e02579-21. doi: 10.1128/mBio.02579-21 (PMC8510530; doi:10.1128/mBio.02579-21)
Supplement: TABLE S1 [file mbio.02579-21-st001.xlsx]

## Sheet: spl Table 1
Supplementary Table 1. List of predicted transmembrane proteins.
C-type lectin (CTL) Counts	Name	Sequence	mRNA	CDS_Sequence	Protein	Protein_Sequence	Length	MW	Signal peptide (Sec/SPI) http://www.cbs.dtu.dk/services/SignalP/	TMHMM http://www.cbs.dtu.dk/services/TMHMM/
2	clec-22	F49A5.3	NM_001356775.1	ATGTCAACGTCCCACCTGCTGGAACCGCTAGAATGTGATGAGCAGCCCGATATCCAAACCCGTTTTGAAAGATTTCAACATGTCGTTTCTAATTACTGGAAGAATATATTGATCGGACTGCTATTTCAAATTGTGTACTTGACCATTGTCGTGTTTCTAACCTATTTTTTGGCAAGAGAAAACATATGCGAAGCAGATTCAACGTCTACATCCACAAAAAGGTTACCAATTTACAGTGCTTTTCCGACTTCAGCTCCTGGGGACTATTCTTGTGCTGATGGTTTTACCTATGTCAATCATAAATGTTGGAAGTTTGTCACTGGCCCACAGCGTAGAGCAGATGCCGATAAGGCTTGCTTTAATCTCGACGGATCTACACTTTTTTCAATCAGAAATGAA…	NP_001343583.1	MSTSHLLEPLECDEQPDIQTRFERFQHVVSNYWKNILIGLLFQIVYLTIVVFLTYFLARENICEADSTSTSTKRLPIYSAFPTSAPGDYSCADGFTYVNHKCWKFVTGPQRRADADKACFNLDGSTLFSIRNEQENQAALEFVKDQKVDNLWTGLMYYADDPFSCTWDVNSGTTEAYHNFAEDHPNNEYGDCIYYMTTGTQAGNWANGSCTETMSFVCELPATVYDKNCKYNYENYCYTPYNQLETSRDAKNFCASSGSNLTSIHSANENRFLVSILPSYSIIVLGGFAFSKNVVLWLDGTPTIFINAILINRGNCLFLSSQNGHWFGYDCLTEKAHFVCKQRISGQ	347	39392.1	No	2 (36-58) (272-291)
2	clec-24	F49A5.4	NM_001269800.2	ATGTTCAATAAATTTTTGAAAAGGTTTACTGCTCATTTTAGCATCAGCACTATATGCGTGATTTGTATCACTCTTTTCACTGGCGTCACTCCACATTTAAATGAATTAATATTCTTATCAATTCTTCCGATTCCTCCAGTCATCAAAATGATGCTTGGAAAATTAAATCGATTCCTGCAACTTCATTGGATGGTTATATTGCTTGGGATAATATTTGAAATTTTATTTACAATTGGAGTTGTTCGTTTAACATATTTTCTGACAAAGCAGGCATCTGTTGAATCAAATAAAATCACAAGTTCTGCTATTCAAACGAGTACTGTATCTACTTTCTCAGGAATATCAACTAAATCACATACTTCACCTACACCCAGATTGTTGTCCACTTCCAGCACACTC…	NP_001256729.2	MFNKFLKRFTAHFSISTICVICITLFTGVTPHLNELIFLSILPIPPVIKMMLGKLNRFLQLHWMVILLGIIFEILFTIGVVRLTYFLTKQASVESNKITSSAIQTSTVSTFSGISTKSHTSPTPRLLSTSSTLASGNRTCTDGFTHINNKCWKLVTGPKSRADADKTCYDLGGSTLFSIRNDQENQALMEFVKDQKVENLWAGLICDRHGPAWCTWDLQSGTTAVYNNFADGWPSNEDKICNYFMTNGTQAGKWASASCTETMSFVCELPATIYDNTCEYNYDNYCYTPYFELKLSSEAQTFCASSGSNLVSIHSANENRFVYNIIPPGTETSIGGVAYSDDSLLWYDGTPPLFTNMIQLENGNCLFLYNDYVHWFGNNCLTTKCHFVCKRRISEK	396	44459.7	No	2 (13-30) (59-81)
2	clec-25	T20B3.15	NM_001028978.2	ATGCCAAAGTCTTCTGTATGTGAAGATCAAGAATTTGATAAGCCCCACGAACAAAAACATGTTGAAAGGCTTCAACGTGTCGTGTCTGATCACTGGAAGAATATATTGATCGGAGGATTATCTGAAATTATAATTGTTTCCTTTGCGGTTCTATTAACCTACTTTCTGGCAAGGCAACCAACATGTGAAACAGAAATTGCGCTCAGTTCTACATTGCCGACTAGTACTCTACCTATCACAACGATTGGCCCAAAATCTTCACAAATACCGATTTCTAGTACTTTGTCAACTGCGGCTCCCGATAAAAATTATTGCACTGGTAATTTCACTTATGTCAATCATAAATGTTGGAAGTTGGTCACTGGCCCACAGAGTAGAGCAGAAGCTGACCAGGCTTGC…	NP_001024149.1	MPKSSVCEDQEFDKPHEQKHVERLQRVVSDHWKNILIGGLSEIIIVSFAVLLTYFLARQPTCETEIALSSTLPTSTLPITTIGPKSSQIPISSTLSTAAPDKNYCTGNFTYVNHKCWKLVTGPQSRAEADQACFILGGSTLFSIRNEQDNLAVLEFVKEKSVENLWTGLVCVGHDPFSCTWDVKSGTTAAYSNFAKDNPNGDCIYYMTTGTQAGQWASGSCDEAMSFVCELPATIYDETCVFNYDNYCYIPYDQINTSKQGQSICELSGSNLASIRSGNENRFLMSTVSVFSIFAIGGFAFSDDLILWYDGTPMGRLHRNHALSVHWTVFQTPLPPLKRLMKTQVPLVD	349	38718.8	No	2 (35-57) (283-349)
2	clec-27	Y102A5B.1	NM_074856.3	ATGTCAAAATCTTATGAGTTTGAAGAGCTAGAATGTGATGAGCCCACTCAACAAACTCGTTTTGAAAAAATTCAAAATGTTGCTTCTGATCACTGGAAGGATATATTGATCGGAGTATTATCTCAAATTATGTACTTGAGCTTTGTTGTTTTGTTAACCTACTTTTTGGCAAGACAGCATCTGTGCGAAACAGAACTTTTCACAAGTTCTACATTGCCAACTATACCTATCACATCTTCACGTTCAAGACCTGATTCAACGTCTACATCCACTACAAGGTCGGTTACCAGTACAATACCAACTCCATCTGTGGGGAACTACACCTGCACCGATGGTTTTACTTATATCAATAATAAATGCTGGAAATTGGTCACTAGCTCTCAGAGTAGAGCAGATGCC…	NP_507257.2	MSKSYEFEELECDEPTQQTRFEKIQNVASDHWKDILIGVLSQIMYLSFVVLLTYFLARQHLCETELFTSSTLPTIPITSSRSRPDSTSTSTTRSVTSTIPTPSVGNYTCTDGFTYINNKCWKLVTSSQSRADADQACYNLGGSTLFSIRSDQENQAVLDFVKNENVDNLWTGLICDDHGQFLCTWDVDSGDISAYNNFAKTYPNNVTGGCIYYMTTGSQAGQWTNGACNKALSFVCELPATIHDETCKYNYNNYCYITNDQLKISSDAQQICTSSGSNLVSIHSANENRFLTTIYSPPVLVGGVAFSSNLILWYDGTPSTFNNIKSITNGNCLFINDTHGGWYGFDCFTGSGDFICKQKIREM	363	40427	No	1 (35-57)
2	clec-28	F49A5.5	NM_001028779.2	ATGTCCGATATTGACGAGATTCAAGAGCTTCAAGAACCATCTCAACCAAAAACTCAACCTTATTCCGAAAAATTTAAACTTTTCATGACAAATCATTGGAAAAATATATTGATTGGAGGATTAGCTGAAATCATAATAATCGTTTTTGCTTTTATGTTGACCTTTATTTTGGCGAAACAACCAGCATGTGAAACAGGTATAGTAACGACTTCTATATTCCACACTAGTACTCTACCCAGCACATTGACATATGCCTCTTCTTCTTATTCTACAAAACCTGACAAGAGTTCTATTGCAACAAGTACTACCTTAAAACCGAAAACTTTGCCTGTTACGACAACATCAAATTCACTCTCAACACATACAAAACTTGACACAACATCAATTTCCGCAACTTTC…	NP_001023950.1	MSDIDEIQELQEPSQPKTQPYSEKFKLFMTNHWKNILIGGLAEIIIIVFAFMLTFILAKQPACETGIVTTSIFHTSTLPSTLTYASSSYSTKPDKSSIATSTTLKPKTLPVTTTSNSLSTHTKLDTTSISATFATMPTPVSGNLTCASGFTYVGNKCWKLVTVQKNRADADQACFSLGGSTLFSIRNDQDNQAVLEFLKDQHVENLWTGLNCVGINPFTCTWDVKSGTTSAYNNFADGYPNNMAGGCIYYKTTGTQAGQWSSGSCNEIMSFVCELPATIYDSTCKYNYNNYCYTPYDQLQISSDAQSICASSGSNLATIHSANENRFFMGIFPSFSMIALGGVALSGDKVIWYDGTPSTYTNIRTLTRGNCILLSNDVGRWDGYKCMIDRAKFICKRRI…	402	44142	No	1 (36-58)
2	clec-29	T25E12.9	NM_074834.5	ATGCCAACATTCTACGAAGAACATTCAGAAAATGCTCAACCTGAAGATCAAACTCTACTCCAAAAGCTTCATCTTTTTGTATATGATCGCTGGAAAAGCTTGTTGATTGGAGGAATATCTCAAATTTGTATCATCACCTCAGTTGTTCTACTTACATATTTTCTAGCAAGGCAGCCAACATGTGAAGCAGTTTTCGCAACAAGTTCTACTAGTACTCTGCAAACCATGACAACTTCAGACTCACTATCTTCACATACGAAACCTGATACAACAATTATATCCACCAGGACGTTGCCCATTTCCAGTACTATGCCGACGCACGCTTCGGATAACGTAACTTGTGCGGTTGGCTTCACCTACGTCAATAAAAAGTGCTGGAAGTTGATCACTGGCCCACAA…	NP_507235.2	MPTFYEEHSENAQPEDQTLLQKLHLFVYDRWKSLLIGGISQICIITSVVLLTYFLARQPTCEAVFATSSTSTLQTMTTSDSLSSHTKPDTTIISTRTLPISSTMPTHASDNVTCAVGFTYVNKKCWKLITGPQRRADADEACMNLGGSTLFSIRSDIENRALVDFVKDKRIENLWTGLICVGKNSFSCTWDVNSGTAAVYNNFAEGYPNNVYGDCIHYMTTGTQAGQWASGSCNETMSFVCELPATIYDDTCDYNYDRYCYTPHYFIKHSSEAQQFCAGLCSNSVSIHSGNENRFVLTLYLYTNSSILIGGIAPSYDFVLWYDGTQTTYNNIDSIANGNCLYLNDLNTRGNWFGLNCLTSRSWFICKRRIGENC	374	41867	No	1 (34-56)
2	clec-31	F49A5.2	NM_074857.3	ATGAAATTGTCCGTTCAACATGACTGGAAGCTTGGCCCCTCTAGTTTGATAGACGAATCGACTTCACTGGTTTCGAAAAATCCTCAGCCTCTGTCCACTAGACCTCCACTTTCCAAAAAATGGAGCCAGTTTCTGAAACATCATTGGCTGGCTGTACTGATCGGAGTCATCTCTGAAATTTTAATTTTGTCTGGTGCTGTGCTGTTGACCTATTATCTAGCTAACAATTCAACTTCTGTTACAGGTAACACGGCTAGTTCTGATATTGATTCAAGTACTGCACTTTCCTTCACAGGAACCAGATCAGCACCAGCAAACATCAGTAGTTGCACTTTCGGCTTCACCTACATTAATGGTAAATGTTGGCGACTATTCACTGATCCCCAAACACGAGAAAAT…	NP_507258.2	MKLSVQHDWKLGPSSLIDESTSLVSKNPQPLSTRPPLSKKWSQFLKHHWLAVLIGVISEILILSGAVLLTYYLANNSTSVTGNTASSDIDSSTALSFTGTRSAPANISSCTFGFTYINGKCWRLFTDPQTRENADSACMSYGGSTLVSIKNEQENNAILNFVPNSAVENLWTGLHCKANTTCNWDLESRSTDTNLVYTNFASGLSSNECVYFITAGSEAGKWKSDSCNQTMSFICELPSTIHDDNCDNIYNNHCYLRYDLSYTVAEAQTFCKTKCANLVSINSANENRYVQSIYNDTNGYIQLGAMLLSSDDIYWLDGSLPVYNNIKRTLNGNCLFMSVSKHRRGFWYTVECTQRSWFLCKRPAGIVC	368	40969	No	1 (49-71)
2	clec-32	F49A5.9	NM_001028781.2	ATGTCAGAGTCTTATGTGTTTGAAGAGCTAGACTGTGATGAGCCCACCAATGAACAAACGCGTTTTAAACGGCTGCAACATGTTGTTTCTGGTCAGTGGAAAAATATATTGATTGGATTGTTATCTCAAACTTTGTACGCGACTTTTTTGGTTCTATTAACCTACTTTTTGACGAAAGGACGTGTATATGAAACAGAAATTGTGACGAGCTCTACATTTCCAGCGTTACCTAGCACATCTTCAAAAGCTGATTCAACGTCTGCATCCACTACAACATTGCTGACTCCGGCACCCTCAAACATCAATACTTGCGTCTTCGGCTTCACCTACATTAATGGTAAATGTTGGCGACTATTCACTGATCCCCAAACACGAGAAAATGCTGACTCTGTTTGTATG…	NP_001023952.1	MSESYVFEELDCDEPTNEQTRFKRLQHVVSGQWKNILIGLLSQTLYATFLVLLTYFLTKGRVYETEIVTSSTFPALPSTSSKADSTSASTTTLLTPAPSNINTCVFGFTYINGKCWRLFTDPQTRENADSVCMSYGGSTLFSIRNEQENNAIFDFVSNSSVDYFWTGLICKGNTISSCIWDKESGSADGYDNFSDDYPDVAIGECVYFITTGSEAGKWKSGSCNPTMSFICELPPTIQDNNCENNYNNHCYLRYDLSYTVAQSQKFCRSICGNLVSITSANENRYVQSIYIGGGYITLGAVVPNVNIIYWMDGSPATYNNIQHYTNGTCLFLNLAWDSTDHWYTVDCAEESWFLCKRSTGANYIC	365	40896.5	No	2 (36-58) (289-311)
2	clec-33	F49A5.7	NM_074861.4	ATGTCGGCTTCACATTTAGTGCCAGAAAAATGGATTCAGTTTCTGAGACTTCATTGGTTGATTATACTTATCGGAGTAATCACTGAAATTGTTATTATAACTGGAGTTGTTCTGTTAACATATTTTACGACGCATCATGCAGCTTGTGCAGCAGATAAAATAACAAGCTCTGATTTTCAAAGAAGTAATGTGTTCAGCTTGACAAGTGACTCAACTAATTCAGAGGCTTTATCAAGTTCGACTACAAACATACCGATGACAACTTTCAGCACAAATGAAGCTTCATCTTCAACCAAACTGTTGTCAACCTCCAGCACAGCGGAGATTTCATCTACAACTAGAACGGTGTCAAGATCCATTAAACCTGAGACATCTACCGCTTCGACTACAATCAGACCC…	NP_507262.2	MSASHLVPEKWIQFLRLHWLIILIGVITEIVIITGVVLLTYFTTHHAACAADKITSSDFQRSNVFSLTSDSTNSEALSSSTTNIPMTTFSTNEASSSTKLLSTSSTAEISSTTRTVSRSIKPETSTASTTIRPLTTTTTPAPSNNVGCTFGFNYINGKCWRLVTSLQTRDNADFDCMREGGSTLFSIRNEQENNATLDFVSNSGVAYIWTGLICNANTSSSCTWDLKSGSAANYDNFAKGFPNKTIGDCVYFIANGTEAGHWKSSACNQTMSYVCELPPTIHDDNCDNNYNNNCYVRYDKSSTIADAQEFCKTKHGGNLVSINSANENRYVQTLYYVSGYIPLGAVVPNYNVIYWMDGSPATYNNILYYTNGTCLFLNFSWGGSGDFWETVECTDKSWF…	411	45339.5	No	2 (20-42) (334-356)
2	clec-34	T25E12.8	NM_074833.1	ATGCCTGGCTGCTTGCCTTCAGTGTTTGAAAAATGGAGTCAATTTCTGAAGTTTCATAGGAGGATAATATTGATCGGTGGAGCCTCTGAGATTATTATAATCACTGTAGCAGTTATTGTTACCTATTGTCTAACAAAACAACCAGCCTGCGAAATATATACCGGCACAAGCTCCCCTGCGTTTCAAACTAGTACTGTATCAAGTTTCACAGAATCCTTGTCTAACTCAGACACTTCCCCAGCTTCTACTACAACTGAACCACTGCCAACTTCCAGCACGCCTGGTAAGATACCACCAAACAACATAACCTGCGCCGTCGGCTTTACTTATATCAATCACAAGTGTTGGCGATTATTCACAGACTTGCAAACACGAGAAAATGCTGATGGTGCATGCATG…	NP_507234.1	MPGCLPSVFEKWSQFLKFHRRIILIGGASEIIIITVAVIVTYCLTKQPACEIYTGTSSPAFQTSTVSSFTESLSNSDTSPASTTTEPLPTSSTPGKIPPNNITCAVGFTYINHKCWRLFTDLQTRENADGACMRYGGSTLFSIRNEQENNAMLGFMLNAGVDNLWTGLICVGKTTFSCTWDMESGTTSVYNSFASESPDNTYGNCVYFIITGTQAGQWKSGLCNMTMSFVCELPPTVHDKNCINNYNNHCYLRYDDSDTVVEAQRFCNTKCANLVSIHSANENRFIQTIYYVDGYIALGAVAPIIDYIVWMDGSPQLYNNIQDNSNGTCVFMRILWGGAGYWYTIDCVKRSWFLCKRPAGIVC	363	40298.7	No	2 (22-44) (288-310)
2	clec-35	Y102A5B.2	NM_001269799.1	ATGATGTTTGAAAAATTACATCGATTCCTGCAACTTCATTGGAAGATCATACTGTTTGGGGTAATTTTTGAAATTTTGATTACAATTGGAGCTGTTCGTTTAACATATATTCTGTCGAAGCCCTTTTGTGAAACAGATACAATAACAAGTTCTGCTATTCAAACAAGCACAGTATCCAGTTTCGCAACAACATCAACAGGATCAGATACTTCATCCAACTCAACAACAACCAGGCCCTTGTCAACTTCCACTGAACCTGCACCCCCCTTCACTCTTGATTGCACAATAGGCTTCACCCATATCAATGGAAAATGTTGGTTTTTAATTCCTATTCGCCGAACACGAGAAGATGCCGACGCTGTTTGTATGGGATACGGAGGTTCAACCCTTTTTTCAATT…	NP_001256728.1	MMFEKLHRFLQLHWKIILFGVIFEILITIGAVRLTYILSKPFCETDTITSSAIQTSTVSSFATTSTGSDTSSNSTTTRPLSTSTEPAPPFTLDCTIGFTHINGKCWFLIPIRRTREDADAVCMGYGGSTLFSIRNEQENTAALDYLSNAGVNYVWTGLICAGNTSSSCTWDMKSGSAADYDNFANGEKVIGFPNETNTSCVYFITSGPDAGQWKSGSCNQTMGFMCELPPTIHDGSCDYNYNNQCYLRYNTPHNIPDAQEICKTRCANLVSISSANENRFIRSLFTTQGYVLLGAAVIYYDDIYWLDGSPAVYNYIERYQHGACLLLNVNWVYITDGAWYTERCTTPGKFLCKRPAGTVC	360	39959	No	1 (12-34)
2	clec-36	T20B3.16	NM_001028979.4	ATGCCGAATTTACCACCAGTGCTTGGAAAATTGAATCAATTTCTACACCTTCATTGGAAAATAATTCTGATTGTGGTAACATTTGAACTTGTTATTATAATTGGAACTGCTTATTTCACATATGTTCTTTCAAGTCATGCGGCTTGTGAAACAGATAAATTCACAAGTTCTGCTATTCAAACTAGTACGGTATCCACCTTTAAAGAAACCACGACCACTTCAGACATTTCTGCTACAACAAGACCGGTGACAACTTCCAGCACACAAGCACCTCCAAACAACCTTACTTGCTCTGTCGGTTTCCTCTTGATCAATGGTAAATGTTGGCAGTTACTAACTTGGGGGGACTATCGATCAAATGTTGACTACGATTGTTGGGGAAAAGGAGGTTCGACACTT…	NP_001024150.2	MPNLPPVLGKLNQFLHLHWKIILIVVTFELVIIIGTAYFTYVLSSHAACETDKFTSSAIQTSTVSTFKETTTTSDISATTRPVTTSSTQAPPNNLTCSVGFLLINGKCWQLLTWGDYRSNVDYDCWGKGGSTLLTIRNQQENDALVNFVSDIYYENFWLGLVCKGNTTSSCIWDKFSGTAEGYDNFAPGHPNVTIGECVTINTRGSRVGQWESCSCNVYMYFVCELPPTINDNNCYNNYNNHCYLRYDKDKAYSIADAQKFCKTKCANVVSINSANENRYVQSIYYIKDGYITLGAAVLDRDDIYWLDGSTSTYNNIRNYNNGTCAEMLLSWDTGYWTTTECSSNGWFLCKRPAGIECLN	360	40439.4	No	1 (21-43)
2	clec-37	Y102A5B.3	NM_074854.3	ATGCCGACTTTACCTCCAGTGCTCGGAAAATTAAATCATTTTCTACAACTTCATTGGAGAATTATTCTGATTGTGGTAATATTTGAACTTTCTGTTATAATTGGAACTGCTCACTTCACGTATGTTCTATCAAATCATGCGGCTTGTGAAACAGACATCATAACAAAGACTACAATTCGAACAAGTACTGTAACCAGTTTCACAAAAACTTCAACTATTTCAGAAACTCCATCTACAACAAGTTTGGTGTCAATATCTAGCACACATGCTCCCTCAAACAACCTAAGTTGTCACATCGGTTTCGAGTTGATCGGTGGTAAATGCTTGCAATTATTAACTGGGGTTGGCACACGAGCAAATGGTAACCACAATTGTTGGCTGCACGGAGGTTCAAAACTA…	NP_507255.2	MPTLPPVLGKLNHFLQLHWRIILIVVIFELSVIIGTAHFTYVLSNHAACETDIITKTTIRTSTVTSFTKTSTISETPSTTSLVSISSTHAPSNNLSCHIGFELIGGKCLQLLTGVGTRANGNHNCWLHGGSKLFSIRNEQENSAILDFASKNNIGNIWTGLLCHGHTISTCIWDIVSGSAESYDNFASGYPNVSTASCGYFITTGKEAGQWKTGLCNQQNSILCELPPTIYDKNCEKNFNNHCYTRFDDAYTVAEAHEFCKPMCAEVVSINSGDESRYVQSIYNVKEHIILGVAVLNDNNIYWLDGSSTVFINIGNNDNGTCAIMDVSFGMGYWTTIECSQKAWILCKRPAGIEC	355	38967.1	No	1 (21-43)
2	clec-38	T25E12.10	NM_074832.2	ATGGCAATATTCTACGACGACCCTCTTGAGAGACTAAATCAGCCGATAAAAACTAAATCTTATAGAAAGAAACAAGTGGTACAACGAGTACATGTATTTATTTTTGATAATTGGAAGCTTATTCTACTTGGAATATTGAACCTAATTTTTCTGATTATCGCGATTGTTTTTGCTATTTTATTCTTTGTTGGATCAGCGGATTGTGCACAGCTGCCCGATTACACAACAAGCCCAGCTTCTCAACTCACAACTTCTGCAATATCAAGTAGAACTTCAGAAGTTCAAACGAATGCGATAACAACTACTCAAGGAACACCTAGCAACAAAACTTCCACTACAACACCATCAACTAGTAAGGTTATTTGTGCGAGTGGCTTTACGTTAGTTGGAACCAAATGC…	NP_507233.2	MAIFYDDPLERLNQPIKTKSYRKKQVVQRVHVFIFDNWKLILLGILNLIFLIIAIVFAILFFVGSADCAQLPDYTTSPASQLTTSAISSRTSEVQTNAITTTQGTPSNKTSTTTPSTSKVICASGFTLVGTKCGKLVSSNQPRTEADSICKGYGGSTLFSVRNEQETRDMLDFVKDSNIDFLWTGLVCNQTARTSCIWDVKSGTTADYNNFADGFPNVVYGYCIYFIVTGNSAGQWGSEQCSQLMNFVCELPTTIRDPDCKYNYNKNCYIRFDITLTIPQAQRFCNEKGADLVSIHSANENRFILTIYDIHGQILLGGLAPAVDFIVWLDGSPTTYSNLLYFYDTRSCVLMTVARGGPYDGDWYTMNCNVQEFFLCKRAIDF	382	42701.6	No	1 (40-62)
2	clec-39	T25E12.7	NM_074835.4	ATGACTTCATTCTATGATAACTCGTCAAGCTCATCAAAGCCAGTGCCACTAAAAACCAGTAGAGCTCAAAAAATACAGATATTAATTTTTGATAACTGGAAGCTTATTCTATACGGAGCAATTAGCACGTTAATTCTTGTTTTAGCTATTATGTTTTCTACTCTATTTTTTGCATTGCCAGCAGCTAATTGTGATGAGAATTCAGAACCTACAAAATACTATACAACTAATGCTGAAATTACAACAACTATTACAACAACCAATCAGAAAACAACCAGTACAGCAAGCTCCCATCTGACTACCATCAGCTCTTCTGCCACTCAGATATACTCTGAGTCGTCATCTTCGTCAACATCACAATCGACATTCACACAATCACCGCCAGAAATTTCAACCACC…	NP_507236.3	MTSFYDNSSSSSKPVPLKTSRAQKIQILIFDNWKLILYGAISTLILVLAIMFSTLFFALPAANCDENSEPTKYYTTNAEITTTITTTNQKTTSTASSHLTTISSSATQIYSESSSSSTSQSTFTQSPPEISTTTIAPSDFSCQHGFTLVNNKCWKLVTSNQARPDADKICNGYGGATLFSIKSEQDNRAMIHFVKGQDIDFLWSGLLCSAGEPISCIWDIENGSTANYSNFADGFPNIVYGNCVYFITSGDEAGQWGNEQCGQVMNFVCELPATFQGKDGCKNNYEKSCYLRFDLNLTVPQAQNFCLEKCANLVSIHSANEVRFIMTIYDFIGEILIGALAPAQDFIYWLDGTPANYNNLKFFYNSTCVHMTVAPGMQNVGKWFTRFCTETGKFLCKRS…	405	44775.5	No	1 (35-57)
2	clec-40	T20B3.13	NM_074851.4	ATGCTAAGCGGTCTCCGAAAGGTTTTCAGATTTTCAAGGGCAACCGCAGTAGATGCTCCAGAAAACTACTCGATTCCAAGTGTGTCTGCCGAAGAAACCGAGCCAGACGAGACTCCAAATGAGAGAACAATCGTTGACGCTTATGATCCACCGAAATCAGAGTTTGAGCCAGGAGATCGTCAACGTCATTTCGGGATACTTCACTATACAGTCAATAATCGATTCAAGAAAATGATGCTTATCGGAATTATTAACGTATTTCTAATTCTTGCCTTCTTCTTGTTCATGTTCTTTTTTGTGGTTCAACCGAATGTTCACGGAGGAGAGACTGCAGTGACAACCTTATCGCCTACCACTTCATCAGAAAAAGTCCCAATATGCACCAACAATTTTGTGCTG…	NP_507252.3	MLSGLRKVFRFSRATAVDAPENYSIPSVSAEETEPDETPNERTIVDAYDPPKSEFEPGDRQRHFGILHYTVNNRFKKMMLIGIINVFLILAFFLFMFFFVVQPNVHGGETAVTTLSPTTSSEKVPICTNNFVLIDEKCLQLNTTLYSKPTAEATCNRLGATLLTIQSSEENQKIQSFLSIHQISQIWLGLICNGKSVTSCQWDNGSNVTYYDFAPGFPNVDTGICVSYNITHNSIGQWESLVCYKQLPFVCELPTTTSDNCTNNYKNHCYIQVDQSATIPDAQRICQAQCSNLPSVHSVTENLYLTSIYKFSDTSIILGGIASTPKSIWWFDGSPVNFLNFKTSQRTVASSCIVLHVGDGGDWDTVDCSTTVSTFLCKRATGVSCK	386	42913.6	No	1 (79-101)
1	clec-78	F47C12.2	NM_068053.3	ATGCTAGAAAAATATGGAAGATGTCGGAAACGACGACTTCTCAAAGAAGTCGTACTTATATTATTGGTTGCTGCGGTGCAGCCCGTGCTCTCCTCATCAAAATCCACCCCAGAAGCTCAGCTCACTGACGTGGAGCTCACTTGCCCGGATGATTGGATCCGACACGGCACGAAATGCTATCTCCCATTCAATATTCACCAAAGCTGGCCGTTTGCCATGACCACGTGTCAAAGATATGGATCGACGTTGGCCAAGATACAGACTGGATCCGAGAACCAGTTTATCGCTTCGTTACTCTCGAAACCCGGCAAACCGACGGAAGGGAAGGAGTATTGGATTGGCTTGACTGTTGAGGTCCTTGACGACGACGAACTATATCTCTGGTCGGATGGAACCCCT…	NP_500454.2	MLEKYGRCRKRRLLKEVVLILLVAAVQPVLSSSKSTPEAQLTDVELTCPDDWIRHGTKCYLPFNIHQSWPFAMTTCQRYGSTLAKIQTGSENQFIASLLSKPGKPTEGKEYWIGLTVEVLDDDELYLWSDGTPTSRYVGFWRQDQPNFLNGSCALGKVERKDLEWRLDTCNLLRRFVCERPACVQGSYFCSSGSCISESKKCNGHNDCDDGSDEQNCPSAFQPNCRTYEKGESGQLSSTNYPNSYDPNLNCRHVLEGPINSRIELTIEHFETEPDFDILTVLDGGPAENSTTVIKRLSGSMETVQTITSATNMMIVQFRTDAQSNARGWQLKWRAVPFTCGGHFTAQAYIQSFVSPGYPKTFANGAECVWTVESTPGQVVSLIFDDFSLRAEDSLIVYN…	3514	383441	Yes (1-31)	1 (3383-3405)
1	clec-167	F38A1.4	NM_171260.3	ATGACTAAAAAATCGTTTTTCATTAAGCTTATAATTTTTATATCCCAAATGTGTCTATTATTTATTTTGCTTGTATTTCTATTTTATACCGACAAAGTGTGCTTTGACAATGATGATAAGGAAATCAAAGGATTATGCTACAAATTTGTTTCCCAACAGATGACATTCACTGATGCTCGTAATTGGTGTCATTATCAGAATCCAGTCACTTCATCTTATTTAGCATATGTTCCTGATCAGCACACCAATAGTTTTTTGGCATCACACGCCCGCTCTGTTTTCGGAACAACCGATGGAAGTTTTTGGATTGGTTTGAGTCGAAACAGTTCCTCAGATTCCTTTACATGGGATAACGGAAGTCCGGTGGCTTTTACTAACTTTGTTACTCAACTGGACCAG…	NP_741309.3	MTKKSFFIKLIIFISQMCLLFILLVFLFYTDKVCFDNDDKEIKGLCYKFVSQQMTFTDARNWCHYQNPVTSSYLAYVPDQHTNSFLASHARSVFGTTDGSFWIGLSRNSSSDSFTWDNGSPVAFTNFVTQLDQDYIVEDIVNTKWNSFRESDKNFFVCSYNPAAPPTFAPPTISTTQEVPVTQNNSCKPKRDQATLLFAYSNDLDPQVVKNTWDMLFHDRTYSRFAIARFDVRNQEAIAYFLFFEFAKSYLYSHLPDSSLGFGDNTTGSDSFKTIEKFYNNQEAPVCGSVCLILEKRYPNDEDISKTVSLVRYYHGIVYAVSSINPSGGTQSKAIYNLTSRTNGICNFGTENYAGKLIDRVPMSSLSYVIYCANPVVSGQNIIELPPMTVPFEDVYWIT…	488	55497.3	No	1 (7-29)
1	clec-176	E03H12.3	NM_068291.1	ATGAGAGCAGCGTTTGAAAAAGACAATGAGAATAATGTTCTCATATTTTTGCATTTTTATTTTGATGAAACCTCGGCCTTAAGCATGTTTTTTTCGTTTTGCTTTTTTATTATTTCAATTATTTTAGAATTGAATGCATCAGTGAACATGCTTCTGTTTTGGGGATATCCAGCTTCTGATACAAAGTTCTGTGAACCACAGTTAAAAACTAGTACTTTCAATAGTTGTATTGACCTATGTTTATCTGAAACTTATTGCATGCTCGCTTTCGGAAATGACAGCTCTTGTACGTTATGCGACATATATGCTGTAAACAAAATCACACAGTCAAACTCTATTACAAATATAAAAACTGCAATTAAAGTAGATTCTCAATTCCAGTGCCCAAAAAATATGACA…	NP_500692.1	MRAAFEKDNENNVLIFLHFYFDETSALSMFFSFCFFIISIILELNASVNMLLFWGYPASDTKFCEPQLKTSTFNSCIDLCLSETYCMLAFGNDSSCTLCDIYAVNKITQSNSITNIKTAIKVDSQFQCPKNMTINQYNYTNGFNNYKAKYSAPTWTISYDKNCLNTDFRMFPRPVGAFYLAVLPSVGNKIKSTSFCKNLSSSLDIAGMQSKKEFDYVLKTAKFITGYTPDYQYTTVWLSGTMRSACQTSPIPSGCDGLNAFSGFPYQDNFDVYQFAPGYPYIAKTSAPRSLQLLYAQTESELEGKVSDAYSEYVCDGQNPAVICVFSFTCGGLAK	335	37581.7	No	1 (26-48)
1	clec-203	Y50D4B.5	NM_070975.3	ATGCCATCCCGTAGCCTTCCAACTACACAAACTGATCCGCTTTTGCCACGCAGCTCAAATAGATCACGATCAACTAGTTCCCATCACAGCTGCAAAACTATCGTTAAGATACTTTTTATATTTATTGGAATATTGATGATATCAGCACCAATTGCTTATGGTTTGACTATAATGACTGGTAATTACGATGATAGCAAGCCTTATTCGTTTACATATTTTATTACAAATGTATTTAATACCTTCATCAGCATTGTGCCGGTATCTATTTCATCAGTAGCTTCAAAGCAATCACCACCCACAACAAAAACTGAATTTCCAATACCTTCAAGTTCTAATTTTTCCACAGAAACTGAATTCAACAGCCCGATTAAAAGAACCGAAACATTTAATGAAGAAGAA…	NP_503376.2	MPSRSLPTTQTDPLLPRSSNRSRSTSSHHSCKTIVKILFIFIGILMISAPIAYGLTIMTGNYDDSKPYSFTYFITNVFNTFISIVPVSISSVASKQSPPTTKTEFPIPSSSNFSTETEFNSPIKRTETFNEEESNATNETFLSKEPISTFSTTITALPVSGERPISTIIVNHGENHENPPLAQVATCPDDWMTYERPQGRWCMKAFYGKMSQSDAEAECNAVGAKLSGLQNANERMNISYVLRDLVYKDGGGKYTAWLGGKRKASCPTGASCARLNSIEWTDGHTTGTDGFSTGTRELDGTYLQKFRGVQQCLHMIVTPYSDTELGFADFVHGSVDDEFCTATWVKAYVCGKLPS	355	39052.9	No	2 (38-60) (70-92)
1	clec-226	R10D12.5	NM_001356752.1	ATGAATTTATGTTTCATTATTGCTTTTTTTGTTTTTGCGACCACAATGTTACATCTCCTATTGTTAATTATAATGCATTCAAAAGTATTTTGTAATTCATATTCAATGATAGTGACTTATGGTAGACCAACTAATTTTTCATCTAGTATTCCAAATTCTGCCCCAACTTGGAATGATTGTGTCGTTCAATGTTATATTTCTAATACTTGTGTGCTAGCATACTCGCCTGCATCACCCATCAAATGTCAGTTGTTCAATGTGAATAGAGTGTTTGTTGTAGAGAAACTTCAAGCATCGGATGATCAGTTTGTGGCGTTTAAGACTGTTAAAAGTGAAGTAACTGGTACTTGTGAAGATGGCAGGACAAGTTTTACTCGGCCAACTACAAATTGGTGTATA…	NP_001343572.1	MNLCFIIAFFVFATTMLHLLLLIIMHSKVFCNSYSMIVTYGRPTNFSSSIPNSAPTWNDCVVQCYISNTCVLAYSPASPIKCQLFNVNRVFVVEKLQASDDQFVAFKTVKSEVTGTCEDGRTSFTRPTTNWCIKVFVDPNALYTASNAISSCSNVNSVLSGLETLEERNLIATTAVSALGPGYSQFAALWVDGTRKDQCVADGWESNPDCTGANMNQFSYTDMYLTNYAGYLWDPNQPDKQAAGPWQNCIQMWIRIESADPNFPYATYQNGNVDDAICDGTNSSAYALRGFACGKLPYVPLGA	303	33380.8	No	1 (5-27)
1	clec-233	F21H7.4	NM_074696.5	ATGCCGTTTTATTATATTTTTTATTACCAACCGCCTGTTTCCTACAAAAAGCAAGAGTTTCTGCGCCGGAAAGTCAGAAAAATGAGGGTTGCTATTCTATTCCTCCTTTTTGCAACTTCTACGCTTGCAATTTTTATTGACGGTGGAGGGCGAGGTGGTGGAGGTGGGGGAGGCTATTACTCCCACTCTTCGTCTTCGTCTAGCTCATCGTCCGAAGAGCATGGCCATCATAGACCGCCACACAGGCCCCATAGACCACCACATAGACCACATAGACCACCAAGACCCCCACCAAGACCTGAGTGCGATGAAGGATGGCTTCGTTTTGAAAGACCTAATGGTGTTTGGTGTATTAATGTTGTTCATAGTGGAGTAACAAATGGGTATTTCTCTCAGCCA…	NP_507097.1	MPFYYIFYYQPPVSYKKQEFLRRKVRKMRVAILFLLFATSTLAIFIDGGGRGGGGGGGYYSHSSSSSSSSSEEHGHHRPPHRPHRPPHRPHRPPRPPPRPECDEGWLRFERPNGVWCINVVHSGVTNGYFSQPQAQAACSASGATLTGFQNDNERMTVASEALKKLTAAGGQIAGLWLGATNTPNCKVASCEPYATYTWTDGDTTGNGGFKWGRDEPDNLNWPGPTICIQQFIMQPNWVVGPNDYAVWKNYFTNGDLDKYQCGAQAYPFTRMYVCGKRGVSR	282	31393.2	No	1 (30-49)
1	clec-238	Y102A5C.17	NM_074885.4	ATGGGTGATTGTTTCGGCATTGTCCTTTCTGGGAAAAATCCACGCAAAGACAGGATCAAATTGAGATCGTCCTATATGATTTGTGTCTGCTTTTTTGTACTTATTTCTGCCGTTAACTCTTGTATTCCAACTCAGCAAGTGGAAACCACAACTACCACAACGACCACGACAACTACCACTACAACGTCTACAACCACAACCACTCCCATTCCGTGTCCAACAGACTGGGAGCAATTCGAACGACCTAGTGGGACATGGTGCATTAGGGTGTTTGTTGGATCTGGACCACGTTCAAATGCAGATTCCATGTGTTCTGTGCAGGGAGCAGTCGTCAGTGGTATTCAAAATCAGGAGGAGATAGATTTCATAGTTGGTTCCTGGATCTCTATGTATGGTTCA…	NP_507286.3	MGDCFGIVLSGKNPRKDRIKLRSSYMICVCFFVLISAVNSCIPTQQVETTTTTTTTTTTTTTSTTTTTPIPCPTDWEQFERPSGTWCIRVFVGSGPRSNADSMCSVQGAVVSGIQNQEEIDFIVGSWISMYGSTGSMWVGAQRTAACWTLQGQTAACSKTTSFEWTDNSATGTDGYVWNSAVEPNNVGGMEQCLVLTWTGLMSDQTCARTDYVGYVCGKAPM	222	23979	No	1 (21-38)
1	clec-240	F49H6.1	NM_001356776.1	ATGGCGATGACAGGGATATCACCCTCAGTTTTCTGCCCGCCGTGGTCAATGTTCACAGCTTATCTTATCCTTTCTCTCCACTTTTTCACGGGTACACTTATCAGTGCATGTATACCTACGCAACAAGTGGAAACCACCTTTGTTCCTGTGACTACTACGACGTCTTCATTGATACCTTTGACGACTACTAGCACAGCCATTCCATCAATAGTGACTACTACAACAACTACAACAACTACAACAACCACGACAATGCCTACCACTACAACGACTGCTATACCGTGCCCGACTGACTGGGAAGAATTTGTGAGACCTAGTGGAACATGGTGCATCAGAGTATTTATGGGTATTGGAGATCAGCCAACTGCGGCTGGCCTGTGTGGTGGTGAGGGAGCAGTC…	NP_001343585.1	MAMTGISPSVFCPPWSMFTAYLILSLHFFTGTLISACIPTQQVETTFVPVTTTTSSLIPLTTTSTAIPSIVTTTTTTTTTTTTTMPTTTTTAIPCPTDWEEFVRPSGTWCIRVFMGIGDQPTAAGLCGGEGAVLTSIQSQEELDFMRSSYNTVVGTLGFFWIGGQRTGACISSGLTATCTALNSFSWTDGSATGTAGFVWNTGQPDNGGAMLNEPCVTVNYLGVLSDDACDRYDGFGYACGKEPM	245	25813.2	No	1 (15-37)
1	clec-266	C25B8.4	NM_001029257.3	ATGACGAAATTAAATATACCCCCCGTTTCACTTGATTCCAAATCAGTTCTTTGTTTAACAGTTACGATTTACCAAAGTTCATTTGAAAAATTCTATGTAACTAAAAGTTATTTCAGAATCTTCAAACTCGTTCTACTCGTAGCTGCCGTGGGATTTGTATCAACTCGGTTTGCTCAAGTCAAACTCTTCAACTGGAGCTACAAGGATTTTGGAACCAACGCCTTCACTGATATTTCCCTTGACCAACGTCAACACTACCACGATTTTCCAACTGGAACATGCCCGGACGGATGGGTTCGCTTCTCGGACTCGTGCTACTGGATAGAACAGCACAAGCAAAGCTTTGCTGAGGCTGAGAAACGGTGCTATGAGAAAAACGCGACACTTTTCGTGGTCAAC…	NP_001024428.1	MTKLNIPPVSLDSKSVLCLTVTIYQSSFEKFYVTKSYFRIFKLVLLVAAVGFVSTRFAQVKLFNWSYKDFGTNAFTDISLDQRQHYHDFPTGTCPDGWVRFSDSCYWIEQHKQSFAEAEKRCYEKNATLFVVNSQDEWDAVREHFPQTGYTWIGLVRFTHFEKSQDAPIWQTEGAVNPTRLNWLIRPYKPVSNGWSALANCAAHFSAAINWDASAYTYFQPCSFKFYSICERNGTILDFLNRKFDFQD	248	28900.7	No	1 (38-60)
https://wormbase.org/resources/gene_class/clec#01--10
