# Supplementary material for: Identification and Functional Analysis of Cytokine-Like Protein CLEC-47 in Caenorhabditis elegans
Source: mBio. 2021 Oct 12;12(5):e02579-21. doi: 10.1128/mBio.02579-21 (PMC8510530; doi:10.1128/mBio.02579-21)
Supplement: TABLE S2 [file mbio.02579-21-st002.xlsx]

## Sheet: spl Table 2
Supplementary Table 2. List of predicted cytosolic proteins
Gene name	Sequence	RNA	RNA_Sequence	Protein	Protein_Sequence	Length	Signal peptide (Sec/SPI) http://www.cbs.dtu.dk/services/SignalP/	TMHMM http://www.cbs.dtu.dk/services/TMHMM/	CLECT domain (SMART)
clec-26	T20B3.12	NM_074853.3	ATGTCAAAATCTTACGTGTTCGGAGAACTAGAAATTGAAGAGCCATCTAATAATCAAACACGTCTTGAAAAGCTTCAACTTGTCGCTAGTGATCATTGGAAAAATATATTGATCGGTGGATTATCTGAAATTATAATTGTTGCCTCTGTGGCTCTATTAACCTACCTTCTGACAAGACAACCAATATGTGAAACAGCAGTTTCTACAATTTCTACATTGGCAACCAGTACTTTACCTATTACAACAAAAAGCTCAACAACACATTGGTCGACTTCCAGTACTCCGATTTCCAGTACTTCGCCAACTTCAGCTCCCGAGAACTATTCTTGTGCTGCTGGGTTCCCCTATATCAATCATAAATGCTGGAAGTTGGTCACTGGGCCCCAAAATAGAGCAGAT…	NP_507254.2	MSKSYVFGELEIEEPSNNQTRLEKLQLVASDHWKNILIGGLSEIIIVASVALLTYLLTRQPICETAVSTISTLATSTLPITTKSSTTHWSTSSTPISSTSPTSAPENYSCAAGFPYINHKCWKLVTGPQNRADADQACNNLGGSTLFSIRNDQDNQAVLEFVKDQQVKNLWTGLICDNNDPSLCTWDVQSGTTAAYNNFAKGYPSGVNEECIYYMTTGTQAGQWASGLCNETMSFVCELPTTIYDETCKYNYNTYCYTPYSLGKTASDAQSYCTSLGSNLVSIHSGNENRYVMTINFGRNKNILIGGVAFSNDVMLWYDGTESNFNNIYQIKDGNCLNMNNTNGGWYGGDCMASNNYFICKRRILEK	367	No	No	(110-238) (248-361)
clec-44	R07C3.12			NP_493851.3	MFSGGSLVSIHNSIDNRALVQSSISYDPKWIGLICSDANKPCNWTDHSSDTSNYNNFDAGNPNLYAGNYTLMAQSGSAAGKWVSADDFSQFRYISTTAAISTRAPATTPEAPGRCPAGSSSLNDITCVKLFDTPMIFQGANLVCRNISGGGNLVSIHSAEDNTALLNLAALNNKTKTIWLGLTCQSPSPSSCEWTDGSGTTSNYNNFTSGYPKPVRGPRGYMWALGSDIGKWFSSDEDYSTHSFFCEVPKSSNVSAAETPLILIFHFCYSVNTYLLSEPDAREFCLSLSEDLVSIHSQAENDFIQSLISNTVIDEFRTGAATDGVGKYWVDGSFFDYSNFGYFGTNLGKCSSLSMSGSVVSKGQWLSNDCSNKIPFICKHPKHFSTPAPYVSGQCNETQ…	505	No	No
clec-111	Y71A12B.5			NP_001355369.1	MVVFYGQPVDYSQVSMKSYSLSTCIAYCYNMDTCVAVYTPDSSEVCIVFEFGQISTLQQLEASSGKVMGVKMLSANSTNCSTTSDGNSMVTGYQLNNTFYPYSISDTWTFTSGSSVSCQANFTMFVRPLGSWCIGIIPTTTCLTQQDSATQCKSLYGGVLSGLQTLAERDFVAATAQPWLGLQSNFTTYGVWINGARKTSCMETVKSVDCNGTNEFAYSDPLLTAYDGYTWAANQPSGVDYVPSSSNCLNLYFTETTILGIDDYMCNVASLRGELCYKGYACGIEPS	287	No	No
clec-113	F47G4.1			NP_493450.1	MMVTFGEPGVYSSYSNPLPSTDTWEDCLEYCLGLSTCVAVYNNNCQMFEIGQISTATSTSETKIAFKFLADNATCPIQEPTSLQGHYFTNTTYQPYTVSYSAPTWTFANSTQLECPTNYALFVRDLGPWCMKVIQHYACCNKTIAATMCNSYGAQLSGLDSTAEYDFMLAGSWPIFKNVTTNKIGSTQYYATGVWVDGARTLACMGNTTYPCNTTQAFSFTDPTLSSPPGGYLWLPGRPDGGDAPADGIVLNLYTTELYGMEDTPSSEPVSGVYCWMGYLCGAVPT	286	No	No
clec-114	C49A1.9			NP_493484.2	MVLIFGQPVVSPNYSNRTATISFCSGYCFSMDTCVAVYVEKGSKNCQVFSLGQLKRLRERESSTELKIAVKMEFTANTCSKTATANTMKNSVATDTSYLEYTMTVNSESQWIFTTTITLNCPVGYRLFKRPKGFWCIGVTSVNQCITQVDSVAKCKASEPSAILSGLQSMEETNYVYGIGQPLLKKDSGYYRYGYWVNGERKSSCMPPAKKSASCNSTNEFSYTDPLLSAYAGYQFAPPDQPDGLTTQDQFAKCLNLLIGNTVLVGIDDNGCNMSTAGLVPTNICYKGYVCGVKPTSLNSTF	302	No	No
clec-116	K04H8.1			NP_493489.2	MCPQKKFYVLATPLHSQRTQIMVLMHGEVLTHGGGLSDFTKKPVNWSTCVTNCHSKVNCIVAGFEYETCTHIELGRVFTIKRLNAYSEKMVAVKGTWTIQELKCSEGFRMFHRHKGSWCIKVVTRPGTSQAEGANFCYTQHNGVLSSFDSEEEKNFVLNETMRFVEKYQIHAGYQGDAYWMNGERKNSCMHQYQEGSDCDGIKAFNITDPLISEVFENWADNQPSGMRDNKGAGGCIVFRVGTKEGRSTDDVPCDWGNFPLGTFQYLIKGFICGTRPG	278	No	No
clec-171	Y77E11A.9	NM_067679.2	ATGCTAGTATGGGGAATACCCAACACCACCAACAACACGCAGGTGAACACTTCTCTAACATGGGATGGATGCTTAACAGCCTGCTTCTACTCACCAGCATGCGTGATGGCTTGGCAAAATGATTCGACGTGCTATAACTACGCCTTTTACTATGTGGATTATGTAAGTAGGACCACGTCGGCAAATGAGTCGGTTGTGGCGTTTAAAGTGAACAGTCCCAATGGAACATGTCCGACTGGCGCAATTCCGCCGACTTTTGATAATCAGAATGCAACGGGTCATTTATATGTGAATGACTATCCGCCATACTTTCCTTACCACAGCGACTACTCTATTTACGCAACACCTACCGGATGGAAGATTTCTTCTAGAATGAATCACTCCTGCATAGACATGACC…	NP_500080.2	MLVWGIPNTTNNTQVNTSLTWDGCLTACFYSPACVMAWQNDSTCYNYAFYYVDYVSRTTSANESVVAFKVNSPNGTCPTGAIPPTFDNQNATGHLYVNDYPPYFPYHSDYSIYATPTGWKISSRMNHSCIDMTDVIVRADNSMVCLMTFRTSTAGSFSYNRSLELCKSKGVDALFGAVYPEDFEQLAEIGERERNETANRNTYARIDGIRTKACQSTPRTPYCMSPKGFTFLSSVPTFEHYNWVTNSSAMATANDNCLVLVFNGNNAVKVDVKSCEGNFNPLPAQFFVCSRPAWEN	296	No	No
clec-177	E03H12.2	NM_068292.1	ATGCTTTTGTTTTGGGGATATCCAGCGTCCAGTATCAAATTTTGTGAACCACAGTCAACAATTATTCATTTTGACAGCTGCATTAATCTATGTTTAAAGGAAACTTACTGCATGCTTGCTTTCGGAAATGACAGCTCTTGCACGTTGTGTGATATTTATGCAGTTTCCAAAATTACACAGTCAAATTATACTTCGAATATTCAAACTGCAATAAAAATTGATTCCCAACTCCAATGCCCGAAAAATATGACAACAAACCAATATACTTACACGACCGGATCCAACAATTATAAACTAACGTTCTCGGATCCTTCCTGGACAATAACCTACGAGAAAAGTTGCGTAAATTCGACATTCAGAATGTTTCCTAGGCCAACTGGACCATTTTGTTTAGATGTG…	NP_500693.1	MLLFWGYPASSIKFCEPQSTIIHFDSCINLCLKETYCMLAFGNDSSCTLCDIYAVSKITQSNYTSNIQTAIKIDSQLQCPKNMTTNQYTYTTGSNNYKLTFSDPSWTITYEKSCVNSTFRMFPRPTGPFCLDVLWSVGNRVKSSTYCKDLGEGLDLAGMQTKKEFDYVLKTAKTKSYYNTNYKYSTVWLSGIMRSACQTSPVPSGCDGIKAFSGFSYQDNFDVYKFAPGYPKIPSSASPRSMQLLISQSESAFEGMIGDALSDYICDGQSPPVICVFYMRRSCCMKIQTIQKKSIHS	297	No	No
clec-182	C33D9.2	NM_069119.2	ATGACGTTTGAAAACTTTCAAAATATCTACGAAAAAACAATTGATCTGAGCTCGATTAAGACTTGTTGGATGTTTGATGGAACAATTCATGAAGCAGAGAAAGATTACCCGGATAGAGGATACACTTGCACGGTTAAGATTCCTGGATGGGTTGCGGACGAAAAAGAGGCAAAAGATTATTGCAATAGTAAATTACCGTTTTACATCACTGGACATCGACCAGGCGGAGCTTCAACTAGATGTACATTCCTGGTTACGGTTGCATGTGAACCCGATTATTGGCAAATTCTCGGGAAATGCTACAAAGTGTATGATGGAAAGTTCACGTATAAAGAAGCTGAAGACACTTGTTCGAAGCAATCAGTCGGACCTGAATTGTCTCCAAAAGTAGCAAATTTC…	NP_501520.2	MTFENFQNIYEKTIDLSSIKTCWMFDGTIHEAEKDYPDRGYTCTVKIPGWVADEKEAKDYCNSKLPFYITGHRPGGASTRCTFLVTVACEPDYWQILGKCYKVYDGKFTYKEAEDTCSKQSVGPELSPKVANFFARNMHLFLMEIENIRKAWVSVPNLEDYYENGKGHAAVYVQDAAYRHDERVGSIMMFDQNSEHQVICEYTPPMTMAEMYYLAHRYSEIYPIHVYKHGAIIPTQSYYTITQLQGKEMYNTQELKDACKGVGNILNVESFPITAIEQEFEDVKPYLKDHQFSLVDAYKNDGCSSGDYLTEGKQVYLGGTAKTGHCDAHSCIVKF	335	No	No
clec-189	M199.6			NP_001023323.2	MKVAFKVKTAEGSCPDIEGSPVTGDASTTTFFAKIQNYTITFIGTFEKFSMSRCEEGWAFFKRESVNWCFTSVTKTDVTYSAAEASCVQFGATLSGLESQLEANAVVSILQTSRSQKQLQSIYMRIDGQRTEECQETPTTENCMSIDGLTRHDKGVKNFDAYQFMTDSSAGATDGKNCMVSVCDGVNDGKIEFAECEISTSYSISYMLCGCRIDNVSMQFIVPTLK	226	No	No
clec-216	F26D11.5			NP_505046.1	MSSNLFILLLLGGCFYNFFYTRRTHVHDEESSSDEDDYDNFFKEENSEETHLRRFSDTGPVNFNVFEDVPDATNKSIAEYEKIEPDEICMLQYGKCPQGNWRMFRRQNETVCLKVMNGCHYGTPLRKNAAEKYCREEADGRLMAISSHEEREWLHTLGIIFHNDAPLLIAGHRNRECKLNPNQNQELCSNRTTKYLEADGTNNYTYLYSFDNWLEAADDDCVGYRQTDISVKSLLISSKLCDPIPGVIPIQIYSWLCGVTVMK	263	No	No
clec-260	Y60A3A.2			NP_507868.2	MGRPTRQKQSNIRNLANWKAAQAEARILAEEQQRGSTQNRRATLPAASPRQLNGRLTNGPRRSSTPRSSIATSSQAVKRKLRSLANIIYFSFLLAFFGNNKHDGAEAACQAQGAKLSGFQTTDESMRATHLLRAVINQASPGANTVAWLGGIRKASCPTVQSCTPANSYQWTDGHTTGTAGFTFGVNQPDILGGVQFCLTQNVHAKVDSGLTSAQWHFFNGNLDDVECYATLNTYLCGKVPN	242	No	No
