# Supplementary material for: Identification and Functional Analysis of Cytokine-Like Protein CLEC-47 in Caenorhabditis elegans
Source: mBio. 2021 Oct 12;12(5):e02579-21. doi: 10.1128/mBio.02579-21 (PMC8510530; doi:10.1128/mBio.02579-21)
Supplement: TABLE S3 [file mbio.02579-21-st003.xlsx]

## Sheet: spl Table 3
Supplementary Table 3. List of predicted secreted proteins
Gene name	Sequence	RNA	RNA_Sequence	Protein	Protein_Sequence	Length	Signal peptide (Sec/SPI) http://www.cbs.dtu.dk/services/SignalP/	TMHMM http://www.cbs.dtu.dk/services/TMHMM/	CLECT domain (SMART)
clec-1	F25B4.9	NM_072099.6	ATGGTTCTCGCTCTTATTACTCTTGTTGTTTCGGCTTTTTTGATTCCAGAAGTTCTCGCTGATCCATGCGGTGATTCCAACTGGAGATATTTCCCACAAACCAATTCCTGTTATAAGCTCATTGATGAAAACCTTCCATGGACAATTGCCGAGTTCAAGTGCCTCTTCCAAGGTGCTCATCACGTCTCCATTGACAGTCCAGAAGAGAATCAATTCGTTCACGAATTGTCTCGTTGGTCTGAGATTTGGACTGGAGCAGCTTTCTTTGGAAAAGATCAGCATTACGTCAACTCTGATGGTTCTCGTTATGGAAACTTTGAGAACTGGAAGGACGGAAGAAAACCACCAATGAACCGTGCTCGTCGTTGCATCAAGATGGACGGAAACGGAGAATGGTTC…	NP_504500.1	MVLALITLVVSAFLIPEVLADPCGDSNWRYFPQTNSCYKLIDENLPWTIAEFKCLFQGAHHVSIDSPEENQFVHELSRWSEIWTGAAFFGKDQHYVNSDGSRYGNFENWKDGRKPPMNRARRCIKMDGNGEWFQSCCKKKTFTICEKKAAYSASSYSGSNNSVNGFRFMRHRS	173	Yes (1-20)	No	(23-146)
clec-2	B0454.7	NM_062026.4	ATGCTTTTTTATTTCCTTCTTTCATTGCTCCAGCTCACAAGTGCATCCCTACCATCAGTTTGCACCGATGGATTCACGCTGGTCAATGGAAAATGTTTGATGATGTTCAAAGATGAATCAAATCATGATGACGCTGAAAGCTTTTGCCGACTTTTCCGAGGAACACTTTTTGATGTGAAAAATGCAATTGACAATCGAGCTGTAGCCTCATTCATCGGCAGCCAAGTGGAAACTGTTTGGATGGGACTGTTCTGTTTCAACAACAATCTTTGCTTGTGGGATGACAACTCTGGCTCCACGGCAGCCTATGATAACTTTTCCGGCGGTTACCCTGAAGTAACCATCGGCAGCTGTGTCTACTACGCAACTCAGGGAACGCTGGCCGGAAAATGGATCAGT…	NP_494427.1	MLFYFLLSLLQLTSASLPSVCTDGFTLVNGKCLMMFKDESNHDDAESFCRLFRGTLFDVKNAIDNRAVASFIGSQVETVWMGLFCFNNNLCLWDDNSGSTAAYDNFSGGYPEVTIGSCVYYATQGTLAGKWISADCTDRRSFVCETPTTHEDSCYYNYNNYCYTFHRDLYSFTTAQTICEEECGNLVSIHSANENRYVMTIASHTTQANVLIGGMWPMDHVNTWVDGTMWDYSNIDSGYDPTNHCIAMANNATSEYNLGQWFGVDCKDYYSFVCKRPAGVPCSTDQPKVTVTPVPSNESFCNSTVLMTPGIITSPNYPQNYDNNVYCSYKLSTLGSYNILLEFTSFSTEENVDLVTVYDGESTNGLKIGTYSGSREPFHLISKGNNFFLAFSTDSRNVF…	411	Yes (1-15)	No	(21-145) (149-275)
clec-3	C41H7.7	NM_062025.3	ATGCTTTTTGCATTTATTGCTCTCATCATTATCCAGCTCACAAATGCATCTTTACCCCCAATTTGCGTCGATGGGTATACTCTGGTCAATGGAAAATGTTTGAGGCTGTTCCATGAAGAAACTTATCATACTCGTGCTGAACAAACCTGCAGGATATTTGAGGGAACACTGTTCGATGTGAAGAATGCAATTGACAATAGAGCTATAGCTTCATTCATCGGCAGCCAAGTGGAAACTGTTTGGATGGGACTGTTCTGTTTCAACAACAATCTCTGCTTGTGGGATGATAACTCGGGCTCCACGGCAGCGTACGACAACTTTTCGCCAGGCAACCCAAAAGTTACCACTGGCAGCTGTGTCTATTTTGAAACTTCGAGCGGGAGGTGGCTCAGTGCACCG…	NP_494426.2	MLFAFIALIIIQLTNASLPPICVDGYTLVNGKCLRLFHEETYHTRAEQTCRIFEGTLFDVKNAIDNRAIASFIGSQVETVWMGLFCFNNNLCLWDDNSGSTAAYDNFSPGNPKVTTGSCVYFETSSGRWLSAPCTEPRSYVCETPSTHEDPCYYNYNNYCYTFSHNQSSFTTAQAICEEECGNLVSIHSANENRYLMNIASHRASDNVLIGGMWPMDHMNTWVDGTMWDYSNIDSVYNPKNRCIAMANNGTSEYNLGQWFGVDCEGLSSFFCKRPAGVPCSTDQPKVTVTPVPSNESFCNSTVLMTPGIITSPNYPQNYDNNVYCSYKLSTLGSYNILLEFTSFSTEENVDLVTVYDGESTNGLKIGTYSGSREPFHLISKGNNFFVTFATDSRNVFKG…	409	Yes (1-16)	No	(22-143) (147-273)
clec-4	Y38E10A.5	NM_064287.4	ATGCAATTTTATTCCGTCCTACTTCTCGTTTCCCTTCTATTACTGCTCACAATCAGTGAAGCATCTTATCCACCAGTCTGCACTAGTGGATTCACATTGATCAATGGGAAATGTCTGAGGATATTTGTGGATGTTTCGACGCATACTGCGGCTGAGAAAACCTGCAAGGGATATGGAGCGACACTGGTGACTGTGAAGAATTCTATTGACAACCGAGCCATCGCGGATTTCACCGGAAACAACGCCAACCTATTCTGGATGGGACTTTACTGTTTCGATAGTGACGTTTCAAAGTGCTTATGGGATGATGCTACTGGATCCGCTGAGGTCTATGACAATTTTGCGGCTGGATTCCCCCACATCGCCCTCGGAAACTGCGTTTACTACTCTGTGCAAGGC…	NP_496688.1	MQFYSVLLLVSLLLLLTISEASYPPVCTSGFTLINGKCLRIFVDVSTHTAAEKTCKGYGATLVTVKNSIDNRAIADFTGNNANLFWMGLYCFDSDVSKCLWDDATGSAEVYDNFAAGFPHIALGNCVYYSVQGALAGMWLSSDCNDRRSFICELPASHADPCPYNYNGFCYTFHNTASTYTKGQKICEQECGNLASIHSANENRYIMTFGGRATKEDLLLGGMWPADDVYNWVDGSLWEYENFDPINVRDSVCVIMSNGDSRPIALGMWYSGECKNEYSVVCKRPAGIQCPPNPTIVPVTPMPAVQSFCNSSVMAPSEITSPHFPYNYYNSDFCSYQISTLGSYNVLLRFSTFDTEKVNDVVTVYDGDSTNDPVIGVYAGSFYPFTVISTGNKMLVTFK…	425	Yes (1-21)	No	(27-153) (162-283)
clec-5	C35D10.14	NM_065621.7	ATGAGAGAGCTTCTAGTTCTTCTCTCACTTTTTGTTTTCTCTGCCTTTGGAGCACAACCGCTGGTTTGCACAAATGGATTCACATTAATTAACAATAAATGTCTACGATTGTTTTCCACGCCGCTTGGTCACACTGCTGCTGAGAGCAAATGTACGGAGTACGGAGCAACCCTGGTGACTGTAAAGAATGCAATTGATAATCGAGCTATATCAACAATTGCTGCCAGTTCAGTTTCCCTCCTATGGATAGGACTTTACTGTTTTGACAATGACGTGACCAAATGTTTGTGGGATGATTCTACTGGTTCTGCTGAAATGTACAACAGTTTTGCAAGTGGTTTTCCACTTGTTGATATCGGAAAGTGTGTTTACTACTCTACACAAGGATCGTTGGCAGGT…	NP_498022.1	MRELLVLLSLFVFSAFGAQPLVCTNGFTLINNKCLRLFSTPLGHTAAESKCTEYGATLVTVKNAIDNRAISTIAASSVSLLWIGLYCFDNDVTKCLWDDSTGSAEMYNSFASGFPLVDIGKCVYYSTQGSLAGKWLNGNCESDPRAFVCELPATHADNCTYNYNGHCFTLHTERNTFVQAQAICEQECGNLASIHSSNENRYLSSIMSSIMNLSNSSVYIGASWPSSSVFNWLDGSNSDYTNIDQSFGHGGNCALLSNYQPSVVPMGYWFSFPCTAAVPFICKRSAGIKCSGTPPPVTVTPVPSNPSFCNSTLLIAPGVITSPNYPSNYDNNQFCSYHLSTLGSYRVLLHFSAFATEVNFDLVVVYNGESASSSQIGRYSGSLDPFSVVSTGNNMFVTF…	419	Yes (1-17)	1 (7-29)	(23-150) (159-283)
clec-6	C35D10.15	NM_065622.2	ATGATAAAGCATTTAGTTGTCTTGTCACTTTTTGCTCTCTCTGCTTTTGGAGCAAAACCACTGGTTTGCACAAATGGATTCACATTAATTAACAATAAATGTCTACGATTGTTTTCTACACCACTTGGTCACTCTGCTTCTAAGAGCAAATGTATGGAGTATGGAGCAACGCTTGTCACTGTTAAGAATGCAATTGAAAACAACTCTGTGTCAAAAATTGCTGCCAGTTCGTCCTCATCACTCTGGATTGGTCTTTACTGTTTTGACAGTGACGTGACCAAATGCATGTGGGATGATTCTACTGGTTCTGCTGAAATGTACAACAGTTTTGCAAGTGGTTTTCCACATGTTGATATTGGAAAGTGTGTATACCACTTTACACAAGGTTTCCTGGGTGGG…	NP_498023.1	MIKHLVVLSLFALSAFGAKPLVCTNGFTLINNKCLRLFSTPLGHSASKSKCMEYGATLVTVKNAIENNSVSKIAASSSSSLWIGLYCFDSDVTKCMWDDSTGSAEMYNSFASGFPHVDIGKCVYHFTQGFLGGKWLNGDCDTETRAFVCELTETLEDSCEYNYNGHCYSFHQPATFAQAQVICEQECGNLASIHSSNENRYLSSIISSLSNKNYYIGASWPSTSVLTWLDGSTSDYNNISPSSAHEGNCALLSSQEQWLSSPCTSSQPFVCKRSVGSQCFSTPPLVTITPTPPNPSSCNSTLLMAPGKITSPNFPSNYGNNQFCSYHLSTLGSYRVALYFLTFTTEFFFDFVVVYDGDSASSPKMGNYSGSKNPFALTSTGNNMFVTFKSDHSNTFQGF…	407	Yes (1-17)	1 (7-29)	(23-150) (154-272)
clec-7	F10G2.3	NM_072464.4	ATGCATTTGCTGATTTTCGTTCTGTTTTATTTCTTCAACAGTTACTCTGTAACTTCTTCAAAAGTACCAGTATGTACCAATGAATTTACACTGATCAACAATAAATGCTTGAAACTATTTACAACCCCAGCGAATCATTCTGCTGCTGAGAAAACATGTCGAAAATATGGAGCCACATTGGTAACTGTGAAAAATGAAAATGATAATCATGCAATATCTACATTTGCTGGAACTTCAGCTTCATTATTATGGATCGGACTGTATTGTTTTGGTAATGATCCTTCAAAATGTTTATGGGACGATTCGACGGGCTCAGCAGATGTATACGATAATTTCGCAAGTGGTTTCCCACTTGTTGACATTGGAAAATGCGTCTACTATTCCGTACAAGGTGCATTG…	NP_504865.1	MHLLIFVLFYFFNSYSVTSSKVPVCTNEFTLINNKCLKLFTTPANHSAAEKTCRKYGATLVTVKNENDNHAISTFAGTSASLLWIGLYCFGNDPSKCLWDDSTGSADVYDNFASGFPLVDIGKCVYYSVQGALTGKWLTENCDLSSKAFMCELPTTFSDSCIYNYNGYCYDYYAEASFVVAQNTCEQFCGDLATIHTANENRYILTVAQHYPSSTIVRIGATWPASNVYQWVDGLPWEYKNIDLTGPRGGDCMVMSTRPPSPVAAGYWFGASCTDERNFICKRPAGLQCVGTPPSVTISPIQDNPSFCNSTNLLAPGVVTSPNFPRNYNNNAFCTYQLSTLGSYNILLRFAPFSLGTSDYVIVYDGESASSPVIGNYSGTLVPFSLISSSNNLLVVFNG…	417	Yes (1-19)	No	(156-282) (308-413)
clec-8	Y38E10A.4	NM_064286.5	ATGCAGCTACTATTTCAATCAATTTTTCTCATTTTATTATTTTCGCATGCACAACTATCACCAGTATGCTCTAATGGCTATACACTGGTGAATAATAATAAGTGCCTTCGACTTTTTAAGACTCCAGAAACACACAAGACTGCCGAGCTTACGTGTCTGAAAAATGGTGGTGCTACTTTGGCCAATATTAAAAGTTCTATAGACAATCGCGCAATCACAATCTTCGTTGGTGGGGCTTCCAACTCTATTTGGATAGGGCTCTTTTGCACAAAGAGCTCCGCTAAGGAATGCTTCTGGGATGATGATAGCGGGTCAGCCGACCAGTTTCAAAACTTTAAGAGCGGGTTCCCATTGGTGGAGAAAGGAAGATGTGTATACAGTAGCCAAGTGGCTTTCGAT…	NP_496687.2	MQLLFQSIFLILLFSHAQLSPVCSNGYTLVNNNKCLRLFKTPETHKTAELTCLKNGGATLANIKSSIDNRAITIFVGGASNSIWIGLFCTKSSAKECFWDDDSGSADQFQNFKSGFPLVEKGRCVYSSQVAFDRGQWSSGDCEKESRAFVCELPVTNEDQCQKNYNGYCYFDFAPLPFVSAQKICKENCGIIASILSPMENRYINANFYTYSALLIGATWSYNSSYTWFDGSSWSYHNIDHTARRGGVCLAMSTGTGSMVPTGSWYPVDCKASNSFLCKRPAGTSCPWVEPETPPTPVIPSMCNSSMIMAPGTISSPAYPGYYDNNMYCSYLLSTTGAYNILLKFTDFSTNLNLDYVTVYDGETTSSPMLGSFSGFNETPINLVSTGNTMLVTFRSGNS…	419	Yes (1-17)	No	(23-152) (161-279)
clec-9	Y70C5C.2	NM_074826.3	ATGTTACTGAAATCTATTCCCTTGTTCTTCCTAGTTCACTACTCCCTTGCAAAAACTCCAATTTGCACTAATGGGTTCACGTTGGTCAACGGCAGATGTCTCCGCTACTTCCCCAATGCCAGAAACCACAGAGCTGCCGAGAATTCTTGCTTCTCATATGACGCTACTCTGGTTACTGTGAAAAATTCTATTGACAATCGAGCAGTATCAACATTCGTCGGGAATGCGGCCAGCTCGATTTGGATGGGCTTGTTTTGCTTCAATATGGATGTTACCAATTGCTTGTGGGATGATGGGAATGGCACCGCACAAGGGTATAATAACTTTATGAATGGTTCTCCGCAAATCGAGTCTGGAAAGTGCGTGTATATAAGTCTCATGGGGTCCAGCTCTGGAAGA…	NP_507227.2	MLLKSIPLFFLVHYSLAKTPICTNGFTLVNGRCLRYFPNARNHRAAENSCFSYDATLVTVKNSIDNRAVSTFVGNAASSIWMGLFCFNMDVTNCLWDDGNGTAQGYNNFMNGSPQIESGKCVYISLMGSSSGRWYSGNCDLDSRPFVCELPITFEDDCSNNYNGFCYSYNPPASFVRAQQNCENQCGSIVSILSPNENRYVGALFPRYESNDMIIGATWTTKDTYSWFDGSPWNFNQINPASPKKNCLAMVTSLNDASASGSWYPIVCYSAYGYLCKRPAGVQCPQYPPVTVTPAPSNPSGCNSTIMSFGTITSPNFPMNYNNITSCNYLLTTLGSYNVMLKFNKFYTDMKNDFVTLYDGDSTKSPVIAKYSGYYEWPFFNVSTGNSMLVTFRSNSTFG…	414	Yes (1-17)	No	(22-149) (158-277)
clec-10	C03H5.1	NM_061324.7	ATGCAGGCAATCGCTGCTCTGCTTCTTATTTGGCTTGCAAATGTTGCAATTTCATCCAACACCCCAGTTTGTAAAAATGGATTCACACTAATTAACAACAAGTGTTTGCGTCTTTTCTACGAAGAAGTAATCCACAGAGATGCTGAATTATCATGCAGAAACTATGGTGCAACACTTGTTACGGTCAAGAATGCTCAAGATAATCAAGATGTTGCTACTATTGCTGGGAGTGCTAAACTTATTTGGCTCGGCCTGTCTTGTTTTGAAGATAGTTTTGGAAAATGTTTCTGGGATGATGCATCCGGCTCGGCAAACAGCTACAACAGTTTTTCTGGGGGTTATCCTAACGTCCAAGTTGGACAATGTGTGTATTATTCTACGCAGGGAGTGTTAGCTGGA…	NP_493725.2	MQAIAALLLIWLANVAISSNTPVCKNGFTLINNKCLRLFYEEVIHRDAELSCRNYGATLVTVKNAQDNQDVATIAGSAKLIWLGLSCFEDSFGKCFWDDASGSANSYNSFSGGYPNVQVGQCVYYSTQGVLAGKWISEDCERYRMPYICELPTTYQDSCSYNYNGYCYTFSSTAVPFVTAQKICELSCGNLVSIHSPNELQYIVNFAPFVDDGYFIGATWKNNYSLSWLDDSPWDYDRIDPSFSVKVGYCFTIYTGVGSKITGSWYSVDNWEIPNQYICKIPAGVPCSPAPPVTPTPNLSNCNGPRMMYSGVFTSPNYPNNYDNNEDCTYLISTLGPYGIFLFIAPFSTEHKYDVVTIYDGPTTSHKVLAHLSGEIGISMMTSSGNSLLVTFKSDKTNT…	415	Yes (1-18)	No	(24-150) (154-280)
clec-11	C54C8.7	NM_060761.1	ATGCGAACGGTTGCTGCTCTGCTTTTTCTTTTTACTTGTCTTGAAAGTTTTGAAAGTTCATCCGCTACTCCCGTCTGCACAAATGGATTCACATTGATTAACAACAAGTGTTTGAAACTTTTAAACACCCCAGTTAACCACAAAGCTGCTGAGATTTCTTGTTCTAGCTTTGGAGCGACACTTGTCACTGTCAAAAATGATCATGACAATCAAGCCATTGCCACTATTGTTGGAAGTTCTACACCACTCGTATGGCTTGGATTATACTGTTTTTCTAGCAACTCTTCACAGTGTTTATGGGATGATGAATCTGGCTCTGCGAGAAGTTACAATAACTTTTCCAGTGGTTTTCCTCTGGTCGCTCTCGGACAGTGTGTTTACTACTCTACGCAAGGAGCA…	NP_493162.1	MRTVAALLFLFTCLESFESSSATPVCTNGFTLINNKCLKLLNTPVNHKAAEISCSSFGATLVTVKNDHDNQAIATIVGSSTPLVWLGLYCFSSNSSQCLWDDESGSARSYNNFSSGFPLVALGQCVYYSTQGALTGKWLSAECESQRMAFVCELPTTFADNCLHNYNGYCYTFSSSPQTFIGAQSTCAQTCGNLASVHSPNENRYITTFAPQDYYYIGAIWKTDYSLRWMDGSAWDYNNIDPIYPNRYNYCLHMSTITTSGSGFWYGDDCSLSRKYVCKREAGVPCTTVPPPVTVRPSSTNPSNCNAGLLMSPGVFTSPNYPQNYFNNENCTYQLSTLGSYRITLKFSNFRTESNYDFVSVYDGPTTSSPSLGRYSGNIGSFYVSSSENNMLVTFTSDA…	417	Yes (1-22)	No	(26-153) (162-279)
clec-12	T27F6.2	NM_060765.2	ATGCAAGCAATTGCCGCTCTCCTATTTCTTAGTATTTACCTTGAAAACTTCTTAACCTCTTCTCGTTCTATCCACTGCACAGACGGTTTCACATTGATTAACAGCAAGTGTTTGAAACTATTCCCATCTCTTGTGAGCCATACGGTTGCTGAAAGCTCCTGTAATTCCTATGGAGCCACACTTGTCACCGTGAAAAATGTTAAGGACGATGAAGCAATCGCCGCCATCGCTGGAAGTTCGACTCCACTAATATGGCTCGGATTGTACTGTTTCGATAGTGATCCTGCACAATGTTTATGGGATGATGTATCTGGCTCGGCGAGCAACTACAATAATTTTTCAGCTGGGTTCCCGCTTGTCGTTCTTGGACAATGTGTCTACTATTCTACGCAAGGCGCC…	NP_493166.1	MQAIAALLFLSIYLENFLTSSRSIHCTDGFTLINSKCLKLFPSLVSHTVAESSCNSYGATLVTVKNVKDDEAIAAIAGSSTPLIWLGLYCFDSDPAQCLWDDVSGSASNYNNFSAGFPLVVLGQCVYYSTQGALAGKWLSEECESQHVAYICELPITYTDNCDFNYNGYCYTFSSTTNSINTFISAQGTCAQDCGYLASIHSPLEIRYINTFAPHAYFYIGAIWKNDGSLYWLDNSPWDYNNIDPVQTNRVDYCLTMSTTNFGSSPAGFWFSTNCNNPGYYICKRQAGVQCSAAPPATVTPSPANPSNCNAGRLMSDGIITSPNFPQNYFNNANCAYQISTLGSMRIALTFTFFNTQPYDLVTIYDGETSSSPVLGKYGGNQSSLTFTSSRNNMLVTFI…	421	Yes (1-21)	No	(26-153) (162-284)
clec-13	H16D19.1	NM_060796.1	ATGCACACAATTTCCGCTCTGCTAATATTCACTGTTTGTCTTGCAAGTTGTGTTACCTCATCCCCAATTTGCACAAATGGTTTCACACTGATCAACAACAAATGCTTGAAACTATTCAGTACCCCAGTGAATCATACAACTGCTGAAAAATCATGTGGTAGTTTTGGAGCAACTCTTGTTCAGGCCAAAAATAATATTGATAACCAAGCCATCGCGACTATTGCTGGATCTGGAAGTTCTACATTAATATGGCTCGGATTGTATTGCTTCGAAAGTGATCCTTCCCAATGTTTTTGGGATGATGAAACTGGCTCGGCACACACATACAACAACTTTTCCAGTGGTTTTCCGATCGTCGAACTTGGTCAATGTGTGTATTATTCTACACAAGGAGTATTA…	NP_493197.1	MHTISALLIFTVCLASCVTSSPICTNGFTLINNKCLKLFSTPVNHTTAEKSCGSFGATLVQAKNNIDNQAIATIAGSGSSTLIWLGLYCFESDPSQCFWDDETGSAHTYNNFSSGFPIVELGQCVYYSTQGVLTGKWLSENCESQRISYICELPTTIADSCKYNYNGYCYTFSTADAPFSTAQGICAQSCGNLASIHSSNEARYLTTFAPEGYYYIGAVWHHDSSLIWLDRSAWDYSDIDPIFPRVDYCLKMSAFNGYPTGMWYSNNCVDNNKYVCKRPAGVQCPAVPPTTVAPSSSYCNAGRLMNNAVITSPNYPENYFNNANCTYTLSTLGSYKIILVFYDFRLEAGRDFVTVYDGETTSSPVLAARLSGTIKGGFSYTSTGNNMLVTFTSDASIVG…	413	Yes (1-20)	1 (7-29)	(24-152) (161-277)
clec-15	T07D10.4	NM_060795.1	ATGCACACAATTTCCGCTCTGCTAATATTCACTGTTTGTCTTGCAAGTTGTGTTACCTCATCCCCAATTTGCACAAATGGTTTCACACTGATCAACAACAAATGCTTGAAACTATTCAGTACCCCAGTGAATCATACAACTGCTGAAAAATCATGTGGTAGTTTTGGAGCAACTCTTGTTCAGGCCAAAAATAATATTGATAACCAAGCCATCGCGACTATTGCTGGATCTGGAAGTTCTACATTAATATGGCTCGGATTGTATTGCTTCGAAAGTGATCCTTCCCAATGTTTTTGGGATGATGAAACTGGCTCGGCACACACATACAACAACTTTTCCAGTGGTTTTCCGATCGTCGAACTTGGTCAATGTGTGTATTATTCTACACAAGGAGTATTA…	NP_493196.1	MHTISALLIFTVCLASCVTSSPICTNGFTLINNKCLKLFSTPVNHTTAEKSCGSFGATLVQAKNNIDNQAIATIAGSGSSTLIWLGLYCFESDPSQCFWDDETGSAHTYNNFSSGFPIVELGQCVYYSTQGVLTGKWLSENCESQRISYICELPTTIADSCKYNYNGYCYTFSTADAPFSTAQGICAQSCGNLASIHSSNEARYLTTFAPEGYYYIGAVWHHDSSLIWLDRSAWDYSDIDPIFPRVDYCLKMSAFNGYPTGMWYSNNCVDNNKYVCKRPAGVQCPAVPPTTVAPSSSYCNAGRLMNNAVITSPNYPENYFNNANCTYTLSTLGSYKIILVFYDFRLEAGRDFVTVYDGETTSSPVLAARLSGTIKGGFSYTSTGNNMLVTFTSDASIVG…	413	Yes (1-20)	1 (7-29)	(24-152) (161-277)
clec-17	E03H4.10	NM_060751.6	ATGCAACTCCGTTTTGCACTGCTTCTTCTCATTATTTGTTTTAAAGCGTGTCTAAATTCACCTCTCATTTGCACAAATGGATTCACTCTACTCAACAAAAAATGTTTGAAACTGTTTGACACTAAAGTGAACCACACATCGGCTGAAAGCTCATGTAATAGTTTTGGAGCAACACTTGTCACGGTGAAAAATGTTAATGATGAACAAGCCATTGCCACTGTAGTAGCTGCAAGTTCTGCCCGACTGATTTGGCTTGGATTGTATTGCTTTGATAGTGATCCTGCCAAATGCTTGTGGGATGATAACTCTGGCTCTGCACAGAGTTACGACAACTTTTCAATTGATTTTCCTCTCGTCGATGCTGGTCATTGTGTGTACTTATCTACACTGGGAGCGTTA…	NP_493152.1	MQLRFALLLLIICFKACLNSPLICTNGFTLLNKKCLKLFDTKVNHTSAESSCNSFGATLVTVKNVNDEQAIATVVAASSARLIWLGLYCFDSDPAKCLWDDNSGSAQSYDNFSIDFPLVDAGHCVYLSTLGALAGKWISEDCESKLMSYICELPTTHADDCTYNYNGYCYTFSSTAEPFIIAQTKCAETYGDLVSIHSSNENRYIETFAAQDYYLIGAVWKLDNSLYWLDKSKWDYNNTDPENSYRGDYCVAMSTVISSPIPSGFWFSTNCTRPAKYICKRPAGVQSTTASPVTVAPSPANPSNCNAGLLMSPGVITSPNYPENYFNNENCTYQLSTLGAYKIALRFASFSTEANDVVTVYDGLTTDSPCLRRCSGTQRPFALTSSGNTMLVTFTSDSK…	416	Yes (1-19)	1 (7-29)	(24-152) (156-280)
clec-18	F56H6.8	NM_060708.1	ATGAAGTGCAATAATTGCATTCTTCTCCTCACTTTTCTCTGTTCTTTTGTTGATGCAAAATCTTCACTAATTTGCACAGATGGATTTACGCTGATCAACAACAAGTGCTTGAAGCTGTTCAGTACCCCATCGAACCACCAAGAAGCTGAAAAATCCTGTAGCCGCTTTGGAGCAACACTGGTCACTGTGAAAAATGCCAACGATAGTCAAGCAATATCTACTATCACTAAAAGTTCTGCACCACTAGTATGGCTGGGATTGTACTGTTTCGACAATTATCCTTCGAGATGCTTATGGGATGATGGAACTGGATCAGCGCATATGTTCAGTAATTTTTCGAATGGTTTCCCTCTTGTTCAATTGGGGAATTGCGTCTACTACTCAACGCGCGGAGTTTTG…	NP_493109.1	MKCNNCILLLTFLCSFVDAKSSLICTDGFTLINNKCLKLFSTPSNHQEAEKSCSRFGATLVTVKNANDSQAISTITKSSAPLVWLGLYCFDNYPSRCLWDDGTGSAHMFSNFSNGFPLVQLGNCVYYSTRGVLAEKWLNSDCAGNRMAYICELPPTFKDNCTHNYNGFCYTISQYAKVPLKAQESCQKEGGNLVSIHSENENRYINTIAPVVDYFIGATWNFYNILKWIDGTDMQYTNIDLLNSNRVDYCTAMATKSGGAHSTGSWYSADCSITKQYICKRRAGVQCSMTSTTAIPFPEIPSNCNVGIQMAPGVINSRNLSGSVNCTYQLATLGPYKIALKFTFFDTGNDYVTIYDGPSTESPILGRYSGNMYEFTRTSSGSTMVVTFKSDGFGNQSGF…	408	Yes (1-19)	No	(25-152) (161-280)
clec-19	F36H5.6	NM_061665.2	ATGCTGCAATTTCTAGCATTCCTTCTTGTTTTTCCATTTCTTGCGTCGGCCGCAAAGGAGCCTATATGCACTCATGGCTTTACATTAGTCAAGAACAGGTGTCTAAAACTGTTTCATGAGCCATTAAGCCACAAAAATGCTGAGCGAGTCTGCTCCAATTTTGGAGCAACGCTGGTCACTATCAGGAATAGTACGGAAAACCTAGATGTAATAGCTCTCTCCAACAAAGAACGCAATGTTTGGATTGGGTTGTTCTGTCTGAAAACGGACCTGTCAAGTTGTCTATGGGATGATTCTTTGGGTTCCGCAGAAAAATACAGCGGGTTTGAATCTGAAGGATTAAACAGCGAAAAAGGAAGATGCGTGACTGTTAATACTACAAGTGGATATTGGTCTAGC…	NP_494066.2	MLQFLAFLLVFPFLASAAKEPICTHGFTLVKNRCLKLFHEPLSHKNAERVCSNFGATLVTIRNSTENLDVIALSNKERNVWIGLFCLKTDLSSCLWDDSLGSAEKYSGFESEGLNSEKGRCVTVNTTSGYWSSTHCEKKANMFVCELPTTFEDTCQHNYNGFCYIPHSPKSFIGAFTTCEKECGELASINSANENRYLNTLASIFSPNENVFIGAVWQSFHAPRSDWNYEKMDPLHERVDACVVVSGERSKVWGYWYTADCDSKHKFFCKRSAGLKCNGDFETVTVAPWISYTCNSSLILTPASVSSPRSQAGGTERSYCEYQVFTTGSNSILMTFLNFDMHPSDDELTVYDGDSANSSLIGTFSGKYGNGLSLASSGNKMFVTFRSNGTNSNWSGFVA…	414	Yes (1-17)	No	(23-146) (150-270)
clec-20	T07H3.5	NM_061602.1	ATGCTTCAATTACTAGCCTTCCTACTCGCCTTACCATTCCTCGCGTCGGCCTCAAAAGAGCCCATTTGTACCCATGGCTTCACCTTAGTCGGAAACAAATGTCTGAAATTATTCCACGAACCATTGAGCCACAAAAATGCCGAACGAGTTTGTTCCACTTTTGGAGCAACACTGGTCACAATAAAGAGTAGCGATGAACACATCGATGTGACTACTCTTTCTGGCAAAGATAAGAATGTATGGTTAGGTCTCTACTGCATCAATAATTATCGATCAAATTGTCTATGGGATGATTCGAATATCTCCACAGATCAGAGAAACGGATTTCAGTCTCGTCCGAATGTTACTCAAGGAAACTGCGTGACTGTTAATACTACAAGTGAACATTGGTCAAGCACT…	NP_494003.1	MLQLLAFLLALPFLASASKEPICTHGFTLVGNKCLKLFHEPLSHKNAERVCSTFGATLVTIKSSDEHIDVTTLSGKDKNVWLGLYCINNYRSNCLWDDSNISTDQRNGFQSRPNVTQGNCVTVNTTSEHWSSTDCSKESNLFVCELPTTFEDNCQHNYNGSCYIPHVASSFIRAQRTCEEECGSLVSIHSANENRYFNILASTFAQNEQVFIGGMWTLSGRPSWIDGSRWDHDKIDSLRKREGACLVVSGEKSNERQPWGLWYTGNCDYDRKFFCKRPAGEKCNPDRPEDPTPPVLYTCNTTILVTQGLIIAPPITEAGLEHGFCYYHIYTVGSSSIMLTFTQLDMHPNYHELNAYDGDSENSRLISTIHNYNSPTLTSSGNAMFVTFRSNGTSTNWFG…	417	Yes (1-17)	No	(23-145) (154-276)
clec-21	T07H3.4	NM_061601.2	ATGCAGCACTCACTGATCTTACTACTTGTCTTCATTTTCCTGGCTTCTGCCTCAAAAGATCCTATATGTACTCATGGCTATAAATTAGTCAAGAATAGATGTTTGAAGCTGTTTTCCGAGCCATCAAACTACGAAAATGCACAACGACAGTGCTACCAACACGGAGGACCGCTGGTGACTATAAGGAGTAAGGAGGAAAACCTTGATGTCCTTGCTCTGGCTGGCAAGGGACATAATCTTTGGATTGGCCTGTACTGTTTCACTGTGTTGGATCAAAACGGTAGTCTATCAAATTGTATATGGGATGACTCATTGGGCACCGCAGAGCAGTACCACGCATTTGAAAGTTTTGCGGGTTCGGGCTCTCGTGAAACACCATGCGTAACGGTTAACACTACA…	NP_494002.2	MQHSLILLLVFIFLASASKDPICTHGYKLVKNRCLKLFSEPSNYENAQRQCYQHGGPLVTIRSKEENLDVLALAGKGHNLWIGLYCFTVLDQNGSLSNCIWDDSLGTAEQYHAFESFAGSGSRETPCVTVNTTTGYWISTKYENGMYPFVCEMPTTIEDDCQNNYNGYCYIPHSEAKSFENAQKSCEEECGNLVSIHSANENLYLNILAYNFLPGEYIYIGGMVQDFGFSRWTDGSRWSYEKFDRILKRKNGECVVVAGDWEDVIPIDQWVTTPCNRIRQYFCKRPAGEKCLGGRPKEIGPLVSYTCNSTLLQTPGIIVSPQSQERQYCEYQMHTPGFYSILLTFTTFDLDPKSDELKVYDGDSEQNRLIGTFKGNNEISVTSSGSAMFVTYRSNGTGS…	421	Yes (1-17)	No	(23-152) (161-284)
clec-41	B0365.6			NP_506271.1	MWFHSTLLLAILVAVSADTCPAGFTALSTSKKCVKLITDVAKHSDATANCSSYGGHLISVQNAIDNNAYLQLAAVSVTPYWLGIKCSLSGNPASCQWDDQSGNAGGYNGFAPGYPLVEVGNCVYVPTSGSFAGKWLSGDCNTMSLNFICETAPTSPITDTCSFQYNGNCYYPSLSALPKQDAQFSCQQACGNLVSIHSIEENNYVQSLFTTNAPTYIRIGAVANNQNSNSWIDGTSWNYDNIGYSNINLGMCWSMALSNDIVSTGKWISSYCDTSLPFVCKRKVGTQCGTTSGPTQTPGQCTSPMFMDNSGRFYSPSWPYSYIGEQNPCNYILDTPVGSLVQIRFPVMNLDSQASISIYSRIEDTTPLVVLQGNSASNQWYTSTTNTMKVVFRPCIANC…	545	Yes (1-17)	No
clec-42	F16H6.1			NP_507557.1	MTTVIISSNCAMWSHSVLLLAALASVLADTCPDGFTILSTNKCVKLVTEASKHSDATAYCTSLGGNLISVHSVIDNNAYQKLAAVSVTPYWLGIKCAQSGSPKSCLWDDQSGDAGKYNGFAPGFPLLEIGSCVYVPTNSSSAGKWLSGDCDAMILNFICETTPITNTCTFQYNGNCYYPSQSALSEQDAQSACQQECGNLVSIHSDEENNFVQSLFTTNSPTYIRIGAKHSNNQNSNYWIDGSSWDYDNIGYSNPNLGMCWSMALTNDTIPAGKWISSHCDTSLPFVCKRTVGTQCGATPGPTPAQCTSPMFLHNSGSFYSPNWPNSYLGDQYPCTYILDTPIGSLVQIQFPILNLDSQASISLYNHVEDSTPFLVLEANSASDQWYTSTTNTMRVVFQ…	555	Yes (1-28)	No
clec-43	R07C3.1	NM_061458.3	ATGAAAATTTTCATAATATGTCTACTGCATATATATGCTACATTTTCTGTCTCCCAAATTACCTCAAGAGCTCCTTACAACACTCAAACTCCCAGCTATTCTGGTTGCCCTGATGGGTTTATTGTACTTAATGGGTACACATGTATCCAGGTGAGCACCACTAAGAAGCTTTTTATGGATGCACTCTCCGATTGTCAAAGTTTTCCCGGTGGAAATTTAGTCTCAATTCATAATTCTATTGACAACAAAGCACTAGCCTTTTCGGTAACCTCATCGGATCCCAAATGGATCGGCCTGATCTGCACTGAGACTAGCAGCCCCTGCAACTGGACGGATTATAGTTCCGACACCTCCAGCTATAGCAATTTTGTCGCTGGAAACCCAAATTTGGATGTCGGA…	NP_493859.2	MKIFIICLLHIYATFSVSQITSRAPYNTQTPSYSGCPDGFIVLNGYTCIQVSTTKKLFMDALSDCQSFPGGNLVSIHNSIDNKALAFSVTSSDPKWIGLICTETSSPCNWTDYSSDTSSYSNFVAGNPNLDVGNYVYMLVSGSSAGRWVSADQYTQLKYICEVPFHVTSTSGTPTRAPTPTPNGSVPCPEGFWSYKDNTCLKLFNTPMLYQDASYVCGNFSKGSNMVSVLEAQDDFTLKLISGLNNLTRPIWLGLSCQYPSASSCSWTDGSGTTSNYNNFAPGNPNTDVGTRAYMLTSGNSAGKWISSDGDYSYYSFFCEVPRADSCEHTYNGFCYSVNTNLLDEPDARQVCQRVSGDLVSIHSQAENLFLQSLVNSTGVAEYRIGAATDGVGKYWVDG…	572	Yes (1-18)	No
clec-45	F07C4.2			NP_504977.1	MSFPFSIFLLAFLLAPVAAIPCPTGFTRLVTTGQCLKMIVAPLSYSDASAKCKSLGAKVLTIQNAIQNNAVLSFATASATGNDKDYWLGLQCTTASSSSCNWADGSKFSFDGFAEGQPNNSLGTCVFVGNRGQTAGQWFSAECGLVKTNVICEVN	155	Yes (1-19)	1 (5-27)	(22-153)
clec-47	T09F5.9			NP_506744.1	MGIITYLIFVLAIFIFPIASISCPSGFTLLVSTSRCAKFISGELNYDGATLSCNSSGGKLISIHNAIDNRVMMQFANSSITNDNYNYWLGLKCSETGNPNACAWADSTKFSYSGFAKAYPNTGYGNCVFVETAGNSAGQWFSATCNAIRTNAICEIAVNS	160	Yes (1-20)	1 (7-29)	(23-155)
clec-48	C14A6.1			NP_507547.1	MIRLTLLLFGLLGAATAQNCNTGGIYNSQFNRCYQYFTAPAQFSFAEQQCNLLGGHLASVQNGQENALLQSNAANSFKKSNYSDYWIGANDLETSGTWKWTDPSVTFDYSNWQLGEPQSGSDCAIQDKGDGTWSAIGCTSYRPYLCVTPVIMTATCPPITTPIPTTCPTPAPCPIKQCVPSCDQGWTYFSPTDFCYRVYHGEKFNDAEASCVLLGGHLASIHSLAENTFVNNIASCGIKEGKYEHLAWIGMHKVGQDWVWTDGTPSDYFNWAPKQPDNPKKEFCVQTAPDLSHDKWYENWNNLECNEVMRAYICKKASIHN	321	Yes (1-17)	No
clec-49	W04E12.6	NM_075428.4	ATGACTAGGTTAACACTACTTCTATTCGGGCTATTGGGAGCCGCTACAGCACAGACCTGTAACACTGGTGGGATTTATAATGAGCAGTTTAATAGATGCTACCAATACTTCACCGCCCCAGCTCAATTCTCATTTGCCGAACAACAATGTAATCTCCTTGGCGGCCACCTTGCTTCCGTCCAAAATGGACAAGAAAACGCTCTTCTCCAGTCAAACGCAGCAAATTCATTCAAGAGATCCAACTATTCCGATTACTGGATCGGAGCCACTGATCTCGAGACATCCGGCACCTGGAAATGGACAGATCCATCAGTGACATTTGACTACTCAAACTGGCAGCTCGGCGAGCCCCAATCTGGAAGTGACTGTGCAATTCAGGATAAGGGAGATGGAACCTGG…	NP_507829.1	MTRLTLLLFGLLGAATAQTCNTGGIYNEQFNRCYQYFTAPAQFSFAEQQCNLLGGHLASVQNGQENALLQSNAANSFKRSNYSDYWIGATDLETSGTWKWTDPSVTFDYSNWQLGEPQSGSDCAIQDKGDGTWSAIGCTSYRPYVCVTPVIMTATCPPITTPIPTTCPTPAPCPIKQCVPSCDQGWTYFSPTDFCYRVYHGEKFNDAEASCVLLGGHLASIHSLTENTFVNNIASCGIKEGKYEHLAWIGMRKVGQDWVWTDGTPSDYFNWAPKQPDNPKKELCVQTAPDLSHDKWYENWNNLECNEVMRAYICKKASIHN	321	Yes (1-17)	No
clec-50	W04E12.8	NM_075429.6	ATGGCTCGGTTACTACTTTTGACGTTGGCTCTTTTCGGAGCAACTGCTGCACAGACATGTAACACTGGTGGTATTTATAATGCGCATTTTAATAGATGCTACCAATACTTCACTGCACCGGCTCAATTCGAGTTCGCTGAAGAGCAATGTAATCTCCTTGGCGGCCACCTTGCTTCCGTTCAGAATGGACAAGAAAACGCACTTCTTCAGTCAAACGCAGCCAATTCATTCAAGAGATCCAACTATTCCGATTACTGGATCGGAGCCAATGATCTCGAGACATCCGGCACCTGGAAATGGACAGATCCATCAGTGACATTCGACTATTCCAACTGGCAATTGGGTGAACCCCAATCCGGAAGTGACTGTGCAATTCAGGATAAGGGAGATGGAACCTGG…	NP_507830.1	MARLLLLTLALFGATAAQTCNTGGIYNAHFNRCYQYFTAPAQFEFAEEQCNLLGGHLASVQNGQENALLQSNAANSFKRSNYSDYWIGANDLETSGTWKWTDPSVTFDYSNWQLGEPQSGSDCAIQDKGDGTWSAIGCTSYRPYVCVTPVIMTATCPPITTPIPTTCPTPAPCPVKTCVPSCDQGWTYFAPTDFCYRVYHNAKWEDAEAACVLLGAHLTSVHSETENTFVANLASCGIKEGNPKDLAWIGMHKVGQDWVWTDGTPSNYINWAPKQPDNPGKENCVETAPDLSHDKWYENWNNEACSTEMRAYICKKGSIHA	321	Yes (1-17)	No
clec-51	B0218.6			NP_501369.1	MFQPTIFVFSFLIPLVSAQCGPGAIYQASGSRCLNVFRTASSFQSAEEICATLSGHLVSIHNTIDNTFISSQAQKYFDGGVWLGAKTTAPDVTNPLNWYWTDGSNFDYQNYKVGQPSPQGDTACMQLQTGTAKWQTTNCTAQLPFICSYSSSVTPTCPSVTIPSHCPSGYTWYDETDFCYKNTVRFTSFNDARSSCQADGGDLASIHSANENQFLVDLSKAGITNKDKSHSDDVFIGLVYQNSKWQWTDGSAVNFLNWGDGEPNNMDKEWWTSLVADPHEDKNTENTRWNNVAQIDMRAFICKKAPLH	308	Yes (1-18)	No
clec-52	B0218.8	NM_068970.6	ATGTTTCGATCACTGCTCCTCGTGTTTTGTTTTTCTGCGCCTTTGATTTCTGCACAATGCGGCCCTGGAGCCCTCTATCAGCAGTCGAGCTCTAGATGTCTCACACTATTCCGTGCAGCAGTAGATTTCCAAACCGCCGAGTCCATCTGTGCCACATTGAACGGTCATTTAGTATCAGTTCATAATGCAATCGACAATACTTTTGTATCAGGTCAAGCTCAGAAATTCATTGACGGTGGAGCATGGCTTGGAGCACAAGCAAGTGCTCCAGATGTTACAAATCCATTGAATTGGTATTGGACTGATGGTACTGATTTTAACTATCAGAACTACAAAGTTGGACAACCAACTCAAACCGGATCAACCGCCTGTATGCAACTTGAGACTGGTACATCTAAA…	NP_501371.1	MFRSLLLVFCFSAPLISAQCGPGALYQQSSSRCLTLFRAAVDFQTAESICATLNGHLVSVHNAIDNTFVSGQAQKFIDGGAWLGAQASAPDVTNPLNWYWTDGTDFNYQNYKVGQPTQTGSTACMQLETGTSKWQTANCTTKLPFICSASASAMPTFPAVTIPSHCPSGYTWFELTDFCYKNTVQYTNFNDARSACQADGGDLASIHSLAENTFLVGFSKAGCTNKDKDWTGDVFIGLVFQNSKWQWTDGSVVDYVNWGDGEPNNMNKEWWTSLVADPHQGKYSEASRWNNVPQDDQRAFLCKIAPLH	308	Yes (1-18)	No
clec-53	T03F1.10			NP_491247.2	MLRPLILALCLVVHLISAQCGPGSIYQQSNSRCLTLFRAAVNFQTAESICATLSGHLVSIHNAIDNAFVSSQAQKYMDGGAWIGAQASAPDVTNPLNWYWTDGSNFDYQNYKVGQPTPPGSTACMQLETGTAKWQTANCTNKLPFICSAAATVVPTCPTITIPSHCPSGYTWFETTDFCYKTTVQFTNFNDARSACQADGGDLASIHSIAENAFLVGLSKAGITNKDKDWNDDVWIGLVYQNSKWQWTDGSVVNYVNWGDGEPNNMNKEWWTALVADPHEGKNSEGTRWNNVPQDDQRAFLCKIAPLH	308	Yes (1-18)	No
clec-54	F08H9.8			NP_506590.2	MLATLLTSFLFFVSTFSDVTADNSLCPSGWSFSNETSYCYIVSDRYMPFSETSSYCQSLGGTQVFISLSYEFTFMKTFTQGLFAQPWLSITRDPTDNKWYNPDGTTPFISWWSTGEPSLNGDCATFKSTDPQGMKATPCWSIQPAMCKQMPAICPDPKKIYGGQYTRSGNITSPGYPVQYYNNLDCLYTITSPNKTYITLTFNPYLVEGYVDYVLIYDGPDTTYPSLGSTSSALKLEYESTNNSVTLKFHTDRSITNKGWLLKWNAKSNTPPVIQSGNGGNFTSPNYPNDYDSYTEQMFYLTVADGFQVNVTIDDFLTENRFDVLEVYDNYTIPGVNMIANLTGDSIAPWNWLSQSSHVTMRFRTDGSVQKRGFHGYWTIQ	381	Yes (1-21)	No
clec-55	F08H9.9			NP_506591.1	MLAAVLTSILVFGSSVRNVSGDKSLCPDGWLLSNETSYCYLTSDRYMTFAEADGYCQSLGGSQAFMMNSYEFTFMKSYTQGMFAQPWLGVTRNLTNNKWYNNDGTTPYSSWWIAGEPSLNGDCVSFKSTDKQGIRATQCWSIQPVICKQMPALCPDPNKKYGGLHTRTGNITSPGYPVQYYNNLDCFYSITSPNNTYITLQLDPYLVENAIDYLTIYDGPNATYKSLGKATSSSKLTFESTSNSVSLVFHTDKTVTKKGWLLNWNAKAYTPNVNQSGNGGNFTSPNYPNDYDSYTEQMYYFSVADGFQVNVTIDDFLTENRFDVLEVYDNYTIPGVNMIANLTGDSIAPWNWLSQSSHVTMRFRTDGTNQKRGFHGYWTIQ	381	Yes (1-21)	No
clec-56	F08H9.7	NM_074188.6	ATGATCATTGCCGTATTGACCGGATTGCTTTTTGCATCAGTGTTTCAAGGCACCTATGCTGACACCAATCACTGCCCTCTTGGATGGACCTTCTCCACCAATACTTCTTACTGTTACACCAAATCGGCACAATACTTTTCTTTTTCTGAAGCAGCAAACTATTGTCAATCAATCGGAGGCACTCAGGTTTTTATAATCTCAAGTACAGAACTCTCGTGGCTCACCGACTTCACGTCTTCTTCTCTTGCTCAACCATGGGTGGCTACTACCAGAAATACCACCAACAATAAATGGTACAACACTGACGGATCAAGCCCATACTCTTTTTTCTGGACAACTGGAGAACCAAGTCTGAACGGTGATTGTGCAACGTTCAAGGGTACCGGAAAAGCCGGGCTC…	NP_506589.2	MIIAVLTGLLFASVFQGTYADTNHCPLGWTFSTNTSYCYTKSAQYFSFSEAANYCQSIGGTQVFIISSTELSWLTDFTSSSLAQPWVATTRNTTNNKWYNTDGSSPYSFFWTTGEPSLNGDCATFKGTGKAGLKAVPCYSIQPAVCKQMPALCPTQTSYGGLYTRSGTITSPGYPTQYYNNLNCLYSIKSPNNTYITMEFSPYLVQSYFDYINVYDGPNSTSTYLGTTDDGWDDYWWDSRRDFESSNNSISFVFRTDSSVTNKGWQLTWSAKPNTPPIKQSGQSGNFTSPNYPLNYDPYSEQLYYITAPTGFQINVTIPDFATEKTYDVLEIYNASYASNYRLVANLSGTAVAPWSWVSPTNYVTMKFKSDSAFQMKGFSIVWFIQ	386	Yes (1-20)	No
clec-57	F08H9.6			NP_506587.2	MILLPIFLLFSIIGLSAASECPSGWIFNPSTTECYYFSTKLYTFDESVQFCSSIGGKSVSIDTYAERDALVAMTNTTMLQPWLGSRRNTTNNQFYNIDHSYFYSFMWTKNEPSVNGDCVTFKGATPFGLQVTQCYQFQPAFCKQTPALCNGGVFGGSDKWTGTIQSPGYPVQYYNNLNCNYLIISPNNTFITILFSPFLVEEWYDLVDVFDGNSTNYVDHIGQVSSYNLARGFESSTNMMTVRFKTNYDITDKGWLATWKAKKDMPVISQSGSNGTMVSPNYPLTYDSYDEQVYQISVAWGMQVNLTIDVFRTENKYDYLNIYNSTTQSNSTLVTTLSGQSVAPFNYISPRSYMSMKFVSDGSLQYTGWHAFWSIC	376	Yes (1-18)	No
clec-58	ZK666.3			NP_496256.1	MNTVFACLAIFVFGIYCSPVPQNAAAYTDPACPGNIKNLWLDVVVVVDRSMQMTDAQLWQVRQTLTQVFGSDIRIGTGYSDKRSTCVGFVTYNSNATVTAELDIAKSFPDIYNIIQGSLVDVASTNASSLGEGLLAAQRVLNSGRQRTNRYNVKQVILAFAADFQDEFSNLNAIELSRDLQSNGISIITVACTKDSYALPRINMCATPGYAFVDEMNTSKLVKQLTGALININCFCPEDWVQYTGSDKKKLGVCIKGFDFSGSAWGYDHAVQYCQNQVSRGHLANEFSKEKHDFINLYMMNTFNRGMHLDYSIGLRYLNSTWVWEEPKGQPKLPLNPDIYSTWAPGYPQKNSTGQVVGVKANGILTNWVGSATSEWLFVCQVQSSSTEHYTTYVEQQ	397	Yes (1-17)	No
clec-59	ZK666.5			NP_496258.1	MSKNICLLFFLFHAYLSSSYTDRICGQDLSNLWLDVVAVVDNSAGMTKGGLTSVAANIASIFSKNTQIGTNPTSPKTTRLALVTYNVDATTAADLNKFQSIDDIYSGINSALATISSSEESYLARGLSQAEKVFQAGKHGFNRAHYQKVVIVYASTYKGSGDLNPVPVAQRLKTSGVTIITVAYDQNKDGDILVDLEKIATPYHNLSNENLNVIGEIQGFLLQANCFCPTSWIQYRALHDDVDSYRYGICILPVGLTAVWRAAQLSCRNRWRNSYLLNEYDNRKHNFVISSVKNFSGFHFPLSYHIGLNKVNGMWQWDQPQDWTQPQLQNYEIWNSGYPISDSSLTTVLNRQTTVDLEIGWQNVHQFAAASNYVCETAACDTNNYCSSGGDSISNH	396	Yes (1-21)	No
clec-60	ZK666.6			NP_496259.1	MKLTFLIVLIGVYACSAQDSSTTPSPSYTDRRCGEDLGNLWLDVVAVVDNSIGMTNGGLTSIAANIASVVSSGTRIGTNPSEPRTTRLGLVTYNKAAAIQADLNQYQSLDDVYDNVFRALSSVSTSEESYLANGLARAEDVLEAGKQGYNRTHYQRVVIVYASAYKGSGALDPVPVAERLKTSGVTVITVAYDQDGDGALLADLAKIASPPYNFTNTEDNGQVIGEIQDALLQVNCFCRNSWIQYRVSYTDVHSYRYGVCILPVGFNAVWRAAKSSCMNRNAYLVTEFDSNKHDYVLTAVSNYTGFSVPLTYHNGLSMVKGVWVWDQPQGMPQPQLQSYAGWNPGYPISDSTLTGVLNQQSSVQLQSGWQNIKPLTTGANYVCETASCDTDNYCTEAGL…	406	Yes (1-17)	No
clec-61	ZK666.7	NM_063859.4	ATGGCAATGAAGTTTCTTCTAACCTGTTTTCTTCTAGGAATCACATTTTGTCTGGGGAGTCCAGTGAGTCAATCATCAAACTGCCAAGATGGATATATGGATAGAGTCTGCGGAGAAGATGAGACACATCTTTGGCTGGATATTGTCGCAGTTGTAGATAATTCTAAGGGAATGACTGATAAAGGTGTCGTAACTGTTGCTGGACAAATTGTTTCATTATTCGTTGATGGCCAGCAGCTGGGAATCGATCCAAATCAGCCAAGAACTACAAGAATCGGAATTGTAACCTACAACCGAGATGCAACTGTGGTTGCTGATCTCAACAAGATCACATCAATCGACCAACTCGCAGATATCGTGTTTGGCGCGCTTCATAAAGCATCTTCGATTGCAGACTCA…	NP_496260.1	MAMKFLLTCFLLGITFCLGSPVSQSSNCQDGYMDRVCGEDETHLWLDIVAVVDNSKGMTDKGVVTVAGQIVSLFVDGQQLGIDPNQPRTTRIGIVTYNRDATVVADLNKITSIDQLADIVFGALHKASSIADSYLHAGLEAADDLLQRQSFATSRGHYKKLVIVYASEYSGTGTQDPLPLATRMKVDVAIATVAYGQDNVNGFLRQLSQIATPGYNFTNQNGIQLVPELRATMVQVNCYCPNQWFQMRQSYSDESSLKYGVCIHPVTLGATRTAAKLSCRNQWNNAYMINEYTQTKHDFTLQVIENITAFTQPYTYYIGLSYSNGNWQWEQPNGQPLAQLQTWSDWCPGYPTASSTDTAVVNVQSSSSSAKTCWQNTKSSLTNMYVCEVATCDSTNYCT…	403	Yes (1-19)	No
clec-62	F35C5.5			NP_496741.1	MLIGLLLLFLLSVTYGQVPPTDRNCGHDLANLWLDVVVVVDNSAPMTQEGLTEVAAQIVTVFGAGTRIGTNYIDKRTTRVGLVTYNTEATIQADLNRFQSPDDLFSTVFQILPNDLSTSEDVFLAKGIGAAEQLLAAGRKNNTRKNYKQMVIVYASAYNDEGEEDPRPIAERLKASGVSIATVAFDQTGDEEMIKLIGEIATPGFNFTNEDENLVKEIQTAMIQTNCYCSNLWTQYRETFEDPHSSKFGVCLRPVALTAGWTPAKFACQNMIQTGYMVTEYDQKKHDYVFKLVRNDTSFPEPYVYHIGLSYVNGGYAWQQPVGHALVPFQLNDSLWNPGFPTQSSTTTAVLNQQSSSAFRVGWQNVNQYTVSERYVCEVAACDTSTYCE	389	Yes (1-16)	No
clec-63	F35C5.6	NM_064342.4	ATGTTCAAACTGGTGAGCTTGGCACTGACCCTTGTGGCTCTTGCCTCCGCACAAGATAGCACTACATCATGGCAAACAGGAGCAACACAAGGACCAACACCATCAACACCACCACCAACTCCAGGGGGCTCAAATGTCGACCGTGAATGCGGTGGAGACTTGACCAACCTTTGGCTTGATGTTGTCGTCGTCGTCGACAACTCCAAGGGTATGACCAATGAAGGAATCACCGAAATCGCCGCCAACATCGTCACCGTCTTCGGAAACGGAACCAGAATCGGAAACCAGTACTCCGACCCAAGATCCACCAGACTCGGACTTGTCACCTATAACGGAAGATCCACTATCGTCGCTGACTTGAACCTCCTTCAATCGATCGACGACCTCTACCAATCGGTT…	NP_496743.1	MFKLVSLALTLVALASAQDSTTSWQTGATQGPTPSTPPPTPGGSNVDRECGGDLTNLWLDVVVVVDNSKGMTNEGITEIAANIVTVFGNGTRIGNQYSDPRSTRLGLVTYNGRSTIVADLNLLQSIDDLYQSVFSTLNQVSNSDDSFLAKGIGAAENVLQSGRTNGVRSNYKRLVVVYASAYKGEGELDPIPVADRLKSSGVVVSTVAFDQDGDEALLAGLTNIASPNYAFTSKDLNLVGELQGAALQTNCFCPNLWTQYKSNFDDENSYKYGVCIRPATISSSWTAAKFACQNLAKNGFLAAEYDGQKHNFLFRVAQNNTAFQAPYIYHIGLSYVNGGWNWQQPAGYPLKPMSGYSKWNPSYPKSFTSNIGVVEQQFSSDLTVGWQNINAYSVAEYYM…	411	Yes (1-17)	No
clec-64	F35C5.7	NM_064343.2	ATGTTACTAAACCTACTTGCCATTTTCACTGCTTTTGCAACAACCCAAGCTTCAACTGATCGCAACTGTGGAAGTAACTGGAATAACCTTTGGCTAGACATCGTTATAGTCGTGGATAACTCGAAAGGCATGACAAACGAAGGAATCACAGAAGTTGCAGCCAATATTGCGACCACATTTGCAAGTGGCCCAAGAATTGGAACGGACTATTCTGATCCAAGATCTACCAGGCTTAGCATACTCACTTATAATAGTGAGGCTACAGTTGTCGCTGACTTGAATCAGTTTCAGTCGGCCGATGACGTCTATCAGACGCTTTTCTCGTTTCTCAATGAGGTCAGTGACTCTGATGATTCGTTCCTGGCGAAAGGGCTTGGGATGGCTGAGAGTGTTCTTTAC…	NP_496744.1	MLLNLLAIFTAFATTQASTDRNCGSNWNNLWLDIVIVVDNSKGMTNEGITEVAANIATTFASGPRIGTDYSDPRSTRLSILTYNSEATVVADLNQFQSADDVYQTLFSFLNEVSDSDDSFLAKGLGMAESVLYNGRMNGVRENYNRLVVVYASAYREDGEDPLNIAKRLRSSGVAIATVAFDPDGDGLLLSKLSKIASPNMSFKSRDPNLVGKIQAAALQTNCFCPRTWIQYRPSYDDEKSYKFGICIRAETITASWASAKIACQNSIKYGYLVTEFDDRKHDFLFRIALNNAEFTEPYAYHTGLSYVNGAWRWQQPEGHPLILQNGSYSHWNPTYPNTPFTNTVVVNHQHNSNLDVGWQNINGYRENENYMCEVASCDTDKYCD	385	Yes (1-17)	No
clec-65	F35C5.8	NM_064344.5	ATGTGGAAAGTGCTTGTGTTGCTCTGTCTGGCAGCATCGCCAACTCTATCCGTCAGTGACAGACGATGCGGCACGAACGCCAACAAACTTTGGCTGGATGTGGTATTTGTCATTGACAACTGCAAAATAGGAAGTATGAACCTTGTCTATCAGACGATTTCCAGTCTGTTCAGCAAGCAACTGCAAATTGGAACTGGGTATGATGACCCGAGAAGTACCCGAGTCGGATTTATCACCTATAACTGGAATGCGACTGATGTCGCAGACTTCTACAAACTTCAATCTTGGGCCGACTTGAACAGTCAGATTCAGCGCCTCCAATACACTCCACAATCAAGCTCCCCAGCTAGCAGAATGGATACAGGTCTTAACGCCGCAATCGGAATGATTGATGCGACC…	NP_496745.1	MWKVLVLLCLAASPTLSVSDRRCGTNANKLWLDVVFVIDNCKIGSMNLVYQTISSLFSKQLQIGTGYDDPRSTRVGFITYNWNATDVADFYKLQSWADLNSQIQRLQYTPQSSSPASRMDTGLNAAIGMIDATAGFRDNYKKIVIVFTSVHGSYKSNQPRDVSKILKSRGIPVVTVNTGSSSDTQAYLKQIASDNMSFAIADGNVTQEILKAMTDTNCFCEQGWVQYNYPWNNLQNRYGTCLYTDTTDYSSRDGAKSKCRQYSPKSYLVNELDQQKRDFNFNLVNSDSTKPVNAFYNGLLNLNGNWYWDQPNDRSPIPLDPNSGAPPTRNACVADMKYSDGTTAWTPVSCANNFRFICEQVACDTDNYCDGV	372	Yes (1-17)	No
clec-66	F35C5.9	NM_064345.5	ATGGAAATTGCGAATAAAAGAGCCTGGCGTGAATATATTTCGTATGAAATTATTCGTCTGCAAATGCATCAGATTCTAACATTATTTTTGCTGGCATTGGCCGCCTCACCATCCCAAGCAGTCACCGATCGATCATGCGGATCAGACTTGAGCCGTCTCTGGCTGGATATTGTATTCGTGGTGGACAACTCTAAAAATATGAACCTGTATAATGTATATAACACAATCTCAAACTTGTTCAATCCATTCGTGCAAATCGGAACTGGGTATGATGACCCGAGAAGTACCCGAGTCGGATTTATCACCTATAACTGGAATGCGACTGATGTAGCAGACTTCTACAAGTTGCAATCCTACTCCGATCTAAGCAGTCAAATTCAAGCGCTCAGTGTTACACCA…	NP_496746.1	MEIANKRAWREYISYEIIRLQMHQILTLFLLALAASPSQAVTDRSCGSDLSRLWLDIVFVVDNSKNMNLYNVYNTISNLFNPFVQIGTGYDDPRSTRVGFITYNWNATDVADFYKLQSYSDLSSQIQALSVTPLSRADETYIDTGLQAAINMINATGGLRDNYKKVVVLFTSKYNYYHTYPEDLTDYLKSTGVTIITVNTGGDSYTTQSLRDKIASKGMAFAMSDGNTTAELQKAVLAINCFCRPGWMQYHYPLKSDNIYSNYGVCLYRPDSAMTKFAAQSYCHSLTTNGYLVSELDQQKRAFNWDYLNSKGITINAFYNGLTNYNGTWWWDQPSGQPLWPLNPNSGAPPQRSGCVVDMKYSDGSISWTPISCTSFFRFLCESVACDTDNYCEF	394	Yes (1-40)	No
clec-67	F56D6.2	NM_068036.5	ATGCTTCTCAAACTATTTCTTTTGGCAGCATTTGCTGGGTTGGCCTATGCCGCTTGCCCGGACAGTAATGACAAGGAAATCAGAGGATTCTGTTTCAAGTTTGTTGTTCAAAAGATGGCATACAATGATGCTCGTAATTGGTGTCACTACCAGAATCCTGTCGGCCCTTCCTATTTGGCTGTTGTAGGGAATAAGGAGACTAACAATAATTTGGCAGTCTACGCTCGTTCTGCATTCGGCGCTTCTGCTGAATACTTCTGGATTGGCCTCAGTAGAAATGGATCTTCGGGAGCCTTGACCTGGGATAACGGATTTCCAGTGATTTATACCAATTTCGGAAGCCATGTTGGAAACAACTACTTCACCGAGAAAATCTCCAATTCAAAATGGGACACACCA…	NP_500437.2	MLLKLFLLAAFAGLAYAACPDSNDKEIRGFCFKFVVQKMAYNDARNWCHYQNPVGPSYLAVVGNKETNNNLAVYARSAFGASAEYFWIGLSRNGSSGALTWDNGFPVIYTNFGSHVGNNYFTEKISNSKWDTPGDSEKNYFVCSYDPTVQPVTPKATTPTTTTAANVNCPLGGQQTVLFAYSNDLVPSVVLNTFSSSYLNSQPVTIAISRFDTRQPQSMMYFNDYNQAYSYLSTNLPDSTLGFGDSTAGSNVLDVINNFYSSPSACGSVVMVLAKRYPNTTDISNTVAKVRQYHGIVNFLASNTPSGGTQSRVLFDLASKTNGIYSIDDDSTFSHFIGWMPLRERYPIYAVNPKVSGQGSQTLSPMSVPRYAQYLMMVTVQSHVPVSNVQSATLGWHNQ…	467	Yes (1-17)	No
clec-68	F56D6.1	NM_068037.6	ATGTTTTTCAACTTTCTCATATTTTCTGTCATTGCTGGGTTATCCAATGCAGCCTGTTTGGATAGTAACGACCAGGAAATCCAAGGATTCTGTTTTAAATTCGTGGCTCAACAGATGACATACAGTGATGCTCGTAATTGGTGTCGCTACAAAAATCCAGCAGGTTCTTCCTATTTGGCATATGTTCCAAATAAAGATACAAGCAATTACTTGGCATTTTACGCTCGTTCCGCTTTTGGCACTTCTGCTGAATACTTCTGGATTGGTCTCAGTAGAAATGAATCTTCTGGCTCTTTATCTTGGGATAACGGACTTCCTGTTGTCTATACCAACCTTGGAAGCTACCTCGGCCAAAACTATTTTTCAGAGAAAATATCGAATACAAAATGGGACACACTG…	NP_500438.5	MFFNFLIFSVIAGLSNAACLDSNDQEIQGFCFKFVAQQMTYSDARNWCRYKNPAGSSYLAYVPNKDTSNYLAFYARSAFGTSAEYFWIGLSRNESSGSLSWDNGLPVVYTNLGSYLGQNYFSEKISNTKWDTLGDNSTNYFVCSYASTSDQATSTEPPTNNCQPGGQQTILFAYSNDLDPSVVTDTLINSYLSSQPVTFAVSRFDLRQPEDIGYFNTYNEAASYVSTHRPDSTKRLGDNSTGSDVLDVINKFYNNTQLSPCESVVMVLSKRYPNTTDISNIVSKVRKYHGIVNFLASNTPSGGTQTRVLFDLASKTNGIYSIESDSNFSHFIEWMPLRERYPIYAVNARVLGQGSQALPSMSVPVYAEYLLMIALQNHMPVSNVQSVSLSWYNQFSVDS…	462	Yes (1-17)	No
clec-70	Y46C8AL.3	NM_068038.3	ATGCTGCTTCTCAAATTCATATTCCTATCAACACTTGCTGGGCTAGCCAGTGCAGTTTGCCCGGACAGTAATGACCATGAGGTCCAAGGATTCTGTTTCAAATTCGTGGCTCAACAGATGACATACACTGATGCTCGGAATTGGTGTCACTACAAGAATCCAGTAGGCTCTTCCTATCTGGCATATGTTCCTGATCAAAAAACAAGCAACTACTTGGCATTCTACGCTCGCACTGCATTCGGCCCGGCTGCTCAACATTTTTGGATTGGCCTCAGTAAAAATGGATCTTCTGGCTCGTTGACTTGGGATAACGGAAGTCCAGTTGGTTATACCAACCTTGGGTCTCAAAATGGAAACAACTTGTATTTCACCGAGAGCCTCGCAAATACAAAATGGAAT…	NP_500439.2	MLLLKFIFLSTLAGLASAVCPDSNDHEVQGFCFKFVAQQMTYTDARNWCHYKNPVGSSYLAYVPDQKTSNYLAFYARTAFGPAAQHFWIGLSKNGSSGSLTWDNGSPVGYTNLGSQNGNNLYFTESLANTKWNTLGDDKINYFVCSYNPATTPTTPSTTTTADKNCQPGGQQTVLFAYSNDLDPSVVTDTLKQSSLEYQPIYFAVSRFDLRQPEDIGYFTDYDNVTDYVDSHAPDSSLGFGDTKTGSNVLDVIDKFYDNTKLTPCGSIVMVLLKRYSNSNDISNIVAKVRKHHGSVNFIASNTPSGGTNSRVLFDLSSRTNGLYVIDRDSYFMQSIDMMPLIERYPIYAANPVVTGAGFKDLPLLEVPSFRKHLIMVAVQDRIPVTNVHHVTVQWENSF…	466	Yes (1-18)	No
clec-71	Y46C8AL.4			NP_500440.2	MILKLCLLATLFGITNAACPDSSDQEIRGFCFKFVVQKMTYTDARNWCHYQNPVGPSYLAVVGNQETSNNLAFYARSAFGQSAESFWIGLSRNGSSGSLSWDNGFPVIYTNFGSKVGNNYFTEKISNSKWVTPGDNETNYFVCSYDPTVQPVTQKATTPGTTTTAANVNCQFGARQTVLFAYSNDFEPYIVQNTFSNSILYKQQVTFAIIRFDTRQPQSIMYFNDYNQALAYVRNHLPDYKLGFQESTTGSDVLDVINNFYNNSSACASVVMVLSKRYPNTPDISRTVAKVRQYHGIVNFLASNVPFGGSQSQVLFDLASQTNGLYGIEQDSLFSKRILYMPLRTRYPIYAVNAKVSGEGFQVLPPMSVPQFDDFLIMVSVQSHLPVSNVQYVNLKWYN…	467	Yes (1-17)	No
clec-72	Y46C8AL.5			NP_500442.3	MFLKLFLLATLLGIAIAACPDSNDKEIRGFCFKFVVQKMTYNDARNWCHYQNPVGPSYLAVVGNKETNNNLAVYARSAFGASAEYFWIGLSRNGSSGSLSWDNGFPVIYTNFGSHVGNNYFTEKISNTKWDTPGDNEKNYFVCSYDPTVQPVTPKATTPTTTTAANVNCQLGGQQTVLFAYSNDLAPSVVLNTFSNSYLNEQLVTIAISRFDTRQPQSIMYFSDYIQAYTYVSSHLPDSTLGFGDSTTGSNVLDVINNFYNDISSCGSVVMVLSKRYPNTMDISSTVAKVRQYHGMVNFLASNAPSGGTQSRVLFDLSSRTNGIYSIEEDATFLHFIGWMPLRERYPIYAVNVKVSGHGSQVLPPMSVPRDVTYLIMVSLQSHLPISNVQSAKLNWFNP…	466	Yes (1-17)	No
clec-73	Y46C8AL.1			NP_500445.1	MTTKVVSVWLGFIVSAFFTTSWGLLLNSDEGFEKACKQSGGDYTQRAGNDSNTGDICLMTFQAVATDMDAARDFCNIKAPWRLREAKIDKSQDSIPVIICDVEATFTCNAGWIQMFGYCFKMSEVHDRYTREKAEQYCKDQAGPSFQGEIAGIHHRYILTPWRSYFTRLQQFWIRAPETWDEYVIKTDKVDGDNLALSFYDVHPDFSVPQNAMIKINGKVELQALCQYKPAITPAEINYMGRRYSEIYYPTVPVKDGIIVRSASSYTRSSNQSDVCKKVLKPYMYSKESQFFPDPDSMEQLAKLEPEAYSLMRSPLVSNSVERYRTNRYCQAPSNPHYEVVLGGKKTANFVVEENKIKGKPTCDNMMSVSISHFKGQAPEFHPMVDSQSLPIWCKLGKV…	577	Yes (1-23)	1 (5-27)
clec-74	Y46C8AL.8			NP_500446.2	MVLKLLILTKLVGLSSSACPSSKDQEIKGLCFTFMPYQLTYNASRNYCHHNNPVGFSNLAYVPDKETSNYLAVYAHSAFGSAAENFWIGLSRDPVSKSLSWDNGFPVTYTNFGSHVGKNYFSEKISNAKWDTLGDNDKSYFVCSYDPAVKSTTQSVTKTTTTPDSSNCQVGGPQTVLFAYSNDLNPFIVMDTLQRSSLDSQNVSFAISRFDLPQPEDIAYFTTYNQAMSYVSLHKPNVSLGFNDTTRGSNVLDVIDMFYNNTQTPCGSFVIVLSKRYPNTLDISNIVAKVRQRHGMVNFLASNTPSGGTQSRVLYDLSSQTNGVYAITRDTSFSSTIDYIPTRERYPIYAVTPRVSGEGSQILPPMTVLVHASYLLSLSIQSHVPTNNVKDVELYWRNP…	467	Yes (1-18)	No
clec-75	Y46C8AL.9			NP_001343800.1	MLLKLLYLAILVGIVYAICPDSNDQEINKLCFKFVAQKMTYNDARNWCHHQNPVGPSYLAYVPKKDTSSYLAFYARSAFGVDAQQFWIGLFRNVSSGMLSWDNGLPVGYTNFGSHVGENYFYEKISNTKWDTLGDNDVNYFVCSYDPMVKPSTMMTSTMKSTTTTELVNPSCQHDDKKIVFFAYSNDLDPTVLLNALRDNYLYYSNVSFAVARFDALEPFTISYFSVYQQVVSYVSSHLPNSTLAFGDSTTGSNVLDVINYLEKNFLRKFEFSGKFCRRARWMPLEEKYPIYAVNARVSGNGSQVLPPMSVPRMDDFLMVITLQSHVPLSNFQSANLRWYNSQSSDSSSFPVYPPLGYTNSNTDGIRKILHALVYNMTIDYAYTNSNVETMQIRVFSQS…	409	Yes (1-17)	No
clec-76	Y46C8AR.1			NP_500449.2	MLLPKFLLLTAFLEFASAICADSNDQEIKGFCFKFVTQQLTFTDARTWCHLKNPVGPSYLAYVPSQDTSTYLAFYARSAFGADAEVFWIGLSRNASSGSLSWDNGLPVAYTNFGTNVGKNYFTESISNTKWDTLGDGDLNFFVCSYAPIVNSTTMTSITGTTKRMTTTTIEKLNCKPGDHQIILFAYSNDLAPSVVTDALYYSSLSSQSVTYAVSRFDLRQPEDIQYFSDYSLFSSYVSSHLPDYTLGFEEATTGSNVFEVINKFYDNTQATCGSNLIILSKRYPNTADVSNIVLKVRKSQGMVNFLASHAPSGGTVSQGLYDLCSLTNGIYSIGRDSSFSNMIESMPIRYRYAIYADNPKVSGQGSQTLASMSVPADGTYYLSMMLQNHTPVNTTQSV…	469	Yes (1-18)	No
clec-79	F47C12.4			NP_500450.1	MTTKVVSVWLGFIVSAFFTTSWGLLLNSDEGFEKACKQSGGDYTQRAGNDSNTGDICLMKFSVVTSDEQDARDFCELNAPWRLREARRETQDSIPVVICDVEATYTCNAGWIQMYGYCFKMSEMHDVYTHEEAEKYCKEQAGPSFHGEIASIHQRYILTPWKNYFRTIKQFWVQAPETWNEYVVKTNKVDGDYLALAFFGDHFEFSVPVNSLIKINGNVKLQALCQYKPAITPAEINYMGRRYSEIYYPTVPVKDGIIVRSASSYTRSSNQLDVCKKVLKPYMYTKESHFFPDPDSMEQLAKLEPETYSLMRSPLVSEIDQSYRNRHNCQTPGAHYEVVLGGKKTANFVVEHDKIKGKPTCDNMMSASISHFKGQAPEFHPMVDSQSLPIWCKLGKVVK…	575	Yes (1-23)	1 (5-27)
clec-80	Y54G2A.39			NP_500257.1	MKNLILLTFSSFFAISHCQAQKCSDDSDNLINGRCYKLVTQQLTYSDARGFCHQADPGYTLATVLDKSTANVLSVLAHSVFNSSNGGQFWIGLSRNSTGSPWTWDDKSSFGWSNFGTQLGQNYVAQSSTNSKWGTFGSTDKNYFVCSYDPASVPTTAKPLSSVTCLIMYDTQSLGIDQNAINSYKAYFNFAHLVASKLNDKTMLTGYIDNYGYSAGLNDHQNYPTDDFFDLRGIPFPIDGTDDDIDLDLKDVDGSLAAASWTPPVTDQTCMIFISAAPEAEYGGTTIKSTYSSFGTVVGVLVGGATSIPGLSIDTNVIAAPALSDSDADAVVSKLLELLPTA	342	Yes (1-20)	No
clec-82	Y54G2A.8			NP_001023507.1	MRTVLIFLLPLVAAVSAQRCLDNGDNLISGICYKMVNLQLSYNDALDWCHYKNPVVQSNLATIPDPSTANFLASYARTAFGVDSGQFWIGLRRNSSGGIPWWWDDGSSLRWTNFGTQLSHDYVAQSIVNAKWNTFLGTEKNFFVCSYNPNFITTEYPTTTDDTSCQPESPVTLLFAYSNDLDPDVLESTWGATDFGEYPNFAAYATVRFDLRVAEDIAYHTTIESANTYITSHPPDPTLGFTSTSVGSDSLSIVENFYKNQQLSVCGSVVLLLSKRNPNETEISQIVSLVRRHHGLVHAIMSVNPSGGSQPKALYNLVSKTNGVAAFEQDSEFSDFILHLPMFLTPYPLYCANPKVSGTNSTELPPLSVSSEDSYYTIMVVQDHYPSDSFQSSQLKWWP…	464	Yes (1-17)	No
clec-83	Y54G2A.14			NP_500260.3	MTLHWFSIALPLLLTTSVHSQCASGDNSIGDLCYVVVNQQLSYQDAVGYCHGISTSLAVVHTTLQANFLASTIRTKTGTSDSLFWIGLSRASSSSRFTWDDGSVMYWSNFDLNFPKDNNIVAESVINGKWRTLAGQQKLVFACSYNPNNVNPASTTPTYSTDASSSTYAPYSTYATDSSTAGYGSSATPYSTDSTTNTYGPTDSSASPYPTDSSTSSYPTDSSTSPYSTGSTTSYIF	237	Yes (1-20)	No
clec-84	Y54G2A.33			NP_741349.1	MKFLLYVAAIIGLASGACFDNGDKEIQGMCFKLVPQMLTYQDARDWCHYKNPVTSSNLAYVPNQFTANFLASYARSAFGSNDGYFWIGLSRTSSNSPFTWDNGQPLGYTNFGTQLGQNYIAESIVNTKWNAFGASDKNFFVCSYDPAAPPTFSPLPTRMPETTMMPMPTTTG	172	Yes (1-16)	No	(18-143)
clec-85	Y54G2A.6			NP_500262.1	MFRLAFSLCVLQLVFGQCTRPDDKYIGDLCYSISAQLLKFTDAQSACYSQNQNLAVIHTSLQANFLASIVRTQTGSQKFWIGLSRASSSSRFQWDDGTTMYWSNFDMNFPKDNNYVAESTLNGKWQTLAGQKELPYVCSYDPKYFTAGPPGSTPNYGSTGYPVSYPVSGATEYPASSMTDSPASGATGYPASGATGYPVSGATGYPVSGATGYPASSMTDSPASGATDYPASGATGYPASGATGYPASSMTDSPASGATGYPASGATDYSASGAPVSAST	280	Yes (1-18)	No
clec-86	C54D1.2			NP_509202.1	MLRVLFFTLVALLCFVSPNCLPGDTPFEIYCFSYNRVHGTFNDSDAHCLKTVGGSLVSIHSMIENNWIQKLAVDNLDADYDLFWIGGSDEGHTNDWRWTDGSVLNFTNPGPGQPLEDRHCGAMQLSTGRWFSDLCTVKHQFLCQYPNGAYPTGGSYTCPPCPSCSK	166	Yes (1-22)	No	(20-144)
clec-87	C25A1.8			NP_492682.1	MRFCLLVAFILPGLFLVHAAPTSSTELPEASGEAPETSPLVQNDEQPHQRLTFYNWDYKDLGTTAFEDISFPARQPPAFVNQTEKCPDGWLRFADSCYWIEKELLGFAKAERNCFEKQSTLFVANSIEEWDAIRVQAKEAFFSWIGLVRFTHYEKLEQLPRWQTEGALNPTKINWLIKPYKPLFNGWSSLANCAASYKSPSSLESASYTYFYPCTYMLYSICERNSTIVNALQ	233	Yes (1-19)	No
clec-88	K10B2.3			NP_872010.1	MQFIFFGTLFSGLLLVCAVTNDIEDASGETPGIVSQITEEQPHQRQKLYNWDYKDLGTIAFEDIPFPTLQPSQTIDQSENCPEGWIRYSDSCYWVETELLGFAKAERKCSEKQSTLFVANSIDEWEAIRGHSKDSFSSWIGLVRFSHYERSEQLPRWQTEGAVNPSKMCVYFASVLFQRKKFRNWLIKPYSPLVNGWSQLANCAASYKSPASLETASYTYFYPCTYLFYSICERNSTIANSLH	243	Yes (1-18)	No
clec-89	C09D1.2			NP_001293152.1	MTLFHFISFFLTSLFSTTVGLSIPPTTFPNCPKSWHHDEPGRTCYHLARRRMRLTEAHSYCQKMIADGSAHVLRVECGGENDFISGLVKGHSEKVWIDARARFDIVDGAAGLFGPGFVYRWPNGKIVRYSNWANGNGLEEVGSSNSNKCINIKSDGHWMNANCSSTAAVICEKKLHRPYSKHCPKHWVYNKETQACYRTISKTNMTILEADNKCFDYGFEHRQDAMLTSIESESENQFVMNLAKEKDANFEFIYLGGYGRSRNGNKWHWMDGSEFNYMNWDRGMPFGRRALAVLVMNKRGKWINHYADKILSQYNAVAVCKFKS	324	Yes (1-22)	No
clec-90	F57C9.2	NM_059061.5	ATGGACGATTCGACGATTCGACGACGTCCACCCGTCAACTTTTCGATGAGTCTTCGGCTCATCATCATCATCGTCATCATGCTCTCCGCGTCGCAGGTTCCCGTTTCCGCGACACGAAAACCCGTTATGTGTCTGCAATGTGGTGGGGAAAAGTATGAGGGAAGTGTTAGGCTGTCACGCGACGAGTGCTGTAAAGCTACCCCAATCATGTGCCTTCAAGGACAGGTTTGTCTACGAGCACTCGTCTATTCTCCGTATGGTAATTTCTTCCTATCTGGATGTCATCCCGAAGAAGATCATTTGAGTGGGTGTGATTTCCATTCACTTCCACATAATTCATCAGTTCATCGATGTGTATGCAAAGATGGTGAATGCCAAAATGATTTCCCTGGTGACTGT…	NP_491462.2	MDDSTIRRRPPVNFSMSLRLIIIIVIMLSASQVPVSATRKPVMCLQCGGEKYEGSVRLSRDECCKATPIMCLQGQVCLRALVYSPYGNFFLSGCHPEEDHLSGCDFHSLPHNSSVHRCVCKDGECQNDFPGDCPINGITDITKPTITSTTSPPSSTPPSLISRNRTRSNNSSPRNRHHHNHSMTSSHVFTLSTFISTWVVAITVL	205	Yes (1-37)	1 (13-35)
clec-91	ZK858.3			NP_492448.1	MRSTYILIIVPLIIIGGGVVADNTNETPVLAHSSDEQPHQRLTYYNWDHKDLGTSAFEDLPPLQDQPTPLPIDQSDRCPDGWLRYSDSCYFIETESLGFAKAERKCHDKQATLFVANSMEEWDAVRDHAEKSVLSWIGLVRFSHYERLEQLPRWQTTGSINPSKINWLIKPFKPVVNGWSSYANCAASFQSPTEVESASYTFFYPCTMAFKSICERNSTILNARN	225	Yes (1-21)	No
clec-92	Y52B11A.5			NP_492857.1	MELQIFLIFTLIGLVIAYTDYYGGGKGRPPPARPPPPPPPRGVKCPAGWTLWKRSQGNWCIRVFHGQYTNPQAEAQCHAKGATLTGLQTAAERNSLAKLGYNLIHQHKYGDAAIWLGARRKGSCPRAGICSPRDTFFWTDKHTRGTAGFVFSPGQPDGITDGYNGPWGVQSCVHQFVFPSGSTHPRWPGIPHGALDDQYCQEGKKNPFTKFYACGRKAT	219	Yes (1-17)	1 (5-24)
clec-93	ZK39.4			NP_492866.1	MIKIILLAVLVIGAATAIGFSSSSSESCEGGRGGGNGGGRPPGGGANGGCGAGWRRLNRPSGGWCVRAFGGYLTQANAEIQCKSHGATLSGLQNMEEARIISNMALSVLNRASGSVWIGAKRTAACTRNGISSQCTATNSFYWTDNSASGIAGFVRAHQQPDNAHGKTQLWAILLSSRTSLRVKHVMWQPGMLDDVACVMNPSDPSPRAVSGYVCGKKSSRR	222	Yes (1-17)	No
clec-94	ZK39.3			NP_492867.1	MVKLILLTVLVIGATNAMFFIPSKVSCDDKNGGGETNGGCGAGWRRLNRPSGGWCIRVFEGVLTQADAEAKCKSRGATLSGLKNAEEARIIADMALPVLNRDSGSVWIGARRTDACMTKSITSDCTATNSFTWTDGSTSGTAGFVWDSRQPDNDYKKQPCVILLSSKTPETPVSVKNRPWLPRMIDDVACSLDPAEGSARIVAGYVCGKKSSQ	213	Yes (1-17)	No
clec-95	ZK39.2			NP_492868.1	MTKFILLALVGLAAAIDFDSSSSESCEDGNGHGHGHGNGNGNGNGNGNGNGGRANGGCETGWRHFRRPSGSWCVRVFGGRLNQGAAQSQCQSFGATLSGLRNLEEARTISNLALSVIGRSSGGIWLGARRTTACAKQHKTTSCSTTSSFRWTDSSASGTAGFVWNNVQPDNSDLNSQCAVLHAGSSAATVSNAVWQPAMMDDVTCSFDPAGRDPRSIYGYVCGKKPSRR	229	Yes (1-15)	No
clec-96	ZK39.5			NP_492869.1	MLLLLAVSLLGTVTCQTCETGWSVQGLRASGFWCVKVFLGTYTQPQAQAQCEAVGATLSGIQSANDAQVFQSLGLAALGGQSGSFWIGARRRAACQTQRITADCTAQNSFEWTDDTVTGTDGFVWNDKQPDNSDLNSGCAVLLASGPPVQWGNGMWAGAKLDDHVCDFVDKTPANPRRIRGYICGKRSN	189	Yes (1-15)	No
clec-97	ZK39.6			NP_492870.2	MAMSLLLALSLLGVATVTSQTCDTGWQLFSRPSGEWCVKAFAGAYTQPLAQAQCISAGAILSGVQGHNEAAAFSNLGLTSLGNQSGSFWIGAHRITTCMTQIITAQCTPTNSFSWTDNSATRTDGFVWETQQPDNSDFNSSCAVILAANVPVMAAQRWWSPSKLDDHVCGYVDEDVSNPRRVRGYICGKFAT	192	Yes (1-19)	No
clec-98	ZK39.7	NM_060470.4	ATGACAAGTCTCCTGGTTCTGTTAGCGATTTTTATTGGAGCAGTGGCTTCTCATGGAGGTGATTACCACGGTAGAGGTAATGGCGGAGGAAACGGCAGAGGGGGGAGCAACCAAAGTAATAGAGGCTGTGACTCTGGCTGGAAACGCTTCAACCGTCCATCCGGTGCCTGGTGCATTCGTATATACCGGGGAACTCACTCTCAAGCTGACGCCGAAAACCGTTGCCGCCAAAATGTGGGGGCCACGCTGTCAGGAGTGCAGAATCAAGTGGAGATCAACTTCATTACTAAATCCGCTTTGGATCTAATCTCAGAAGCCAGTGGATCTATATGGATCGGGGGAAGGAGAACCCAGGCGTGTCGGAACTCGGCTCTGTCCACTTCCTGCGGATCCTTGAAC…	NP_492871.2	MTSLLVLLAIFIGAVASHGGDYHGRGNGGGNGRGGSNQSNRGCDSGWKRFNRPSGAWCIRIYRGTHSQADAENRCRQNVGATLSGVQNQVEINFITKSALDLISEASGSIWIGGRRTQACRNSALSTSCGSLNSFQWTDGSTTGTAGLVWNTNQPDNKDSRSQQCLVLLASRASSIQDKWTWYANRMDDVQCAASGGESAARALRAYAYMNFICNPFAILYFSTQLGFSIRSQTFHKCIHEHVSG	245	Yes (1-19)	No
clec-99	ZK39.8			NP_492872.1	MSSLSFLLCFSLLIGTLVAIDFDSSSSESCEESHEHKHGGGHEGGNNGGGNNRGCDAGWTRFNRPSGGWCVRVFPGTYHQPLAESRCQSQGAVLTGVQNQEEAKKIASLLLPQISQQSGSIYIGLHRTPACSKSPISSSCNSMNSFHWTDGSTTGTDGLLWNNNQPDNAHAATQQCAVLLAAHTPTVVDKWTWQANRLDDVQCQVPAGSNVARTVRGYACGKKARS	226	Yes (1-19)	No
clec-100	Y53H1A.3			NP_492880.1	MFLILFLVFITTSAIDFDDSSCDSSSEEHGGGRPARPGTCGQHWHTFKRPQGTWCVRVVTGDVDYYRGLAECAKYGAVLSGIQNNQEREWIANKAVSLNVAAGKTHSGVWLGAQRTSATAFRWTDGHTTGTEAMVFGPGQPDNDHGAGRGPQRCLQLMALTPSYWNIPGHLINLKSGQLDDIWCNVTLSPRVRMYLCGKKA	201	Yes (1-14)	No
clec-101	F15D3.2			NP_492949.1	MKSLLILFLLGSCSANIPERECGRDLSNLWLDVVAVVDDSKGVTQGGLYNIIGTLNSVLQLSKIGTRKDNPRTTRLGLVSYNYNETIEATLNDYQFLDTNKMMDQLKISSNIGSYLVTGLSGAEQLFKQDKEHSREHYRKVVIVFASTYKDDGANDPKPVAARFLSSGGIIITVAYSQSHDTQLLEKLGGIATKEFNFTNDDPGLIEKIQDSLLKANCFCPNSWHQYQPKGTCIQPVTLPASWSIAQASCHHKGNNGHLVNEYSREKHDFVMAILKTYKEFQPTYKYHIGLNGNCSLWKWDQASGEEQVQLQGWQIWAPDFPRCSPMLEMLEGVTYVTDGWINVPSNFYANYVCETSTCDTDNYCARANDFLLNRV	376	Yes (1-15)	No
clec-102	F33E2.3			NP_493188.2	MHPLTFLTLLLIPIFNCQVVKLIEIYGTVVDGISYGATCDDKNSCLSYCYYGSTCILVYCPSEGKCTVFDYIRRPKSLKVEKSSKDERNIVYFKTISTSENCEKSYKDVKISVPSEANGSYSWEVTSDIWSFQGCRDGWKRFDRTDGVSVCMKGVLKNTNRVEGSDECLRLGAQLIGVASYEESLWMFDFIGSVKNQQNIYFWVDGQRNNSEIDGFEWSDGFTTGKAALGIDIAMLDGMAGGENCLTIRYSPQNVEKPLNDVSCTHNGGSGVSCGYRIF	279	Yes (1-17)	No
clec-103	T26E3.1			NP_493210.2	MCAKMIIPLVFLIGFAAAGNFGSSSSESCEDGNGGGRPRPGNGGGRPPGNGNGNGNGGGRPTNGGCDAGWRRFNRPNGGWCVRVFGARMTQADAQIQCQSYGATLSSLQNMEEALQINNMALSVIKANTGSVWIGAKRTTACLKQWLWTNGCGRQNSFAWTDGSATGVAGFVWDNLQPDNDELKQPCAVMLAARAAVTWGGKFWQPAMLDDNNCMFDLEGKHPRSVYGYVCGKNSRA	237	Yes (1-18)	No
clec-104	Y18D10A.10	NM_060847.2	ATGAGATCCATCCTGCTACTCCTACTGGCGGCATCCATAGCTTCAGCTATCTTTGCTCCTGGAGCCAGCGGAGGTTTTGGAGGTGGAGGTTTTGGGTCACGATCATCATCATCATCATCAGAAGAGGGACGAGGACATCACGGTCACGGCCACGGCCACCATCATGGAAGACCCCCACGGCCACGTCCACCACGTCCGCCAGTATCAAGAGAACCCGAATGTCCAAGTGATTGGTTGTCGTTTGACAGACCTCAGGGAGTCTGGTGTGTCAAGGTCTTCTATGAATCACTCACTCAGCCCATCGCCGAGAGTAGGTGCCAGGCACAAGGGGCCACATTGTCCGGATACCAGAATGCCAATGAGCGAATGCAAGTTTCATACGCTGCTCGTACACTTACA…	NP_493248.1	MRSILLLLLAASIASAIFAPGASGGFGGGGFGSRSSSSSSEEGRGHHGHGHGHHHGRPPRPRPPRPPVSREPECPSDWLSFDRPQGVWCVKVFYESLTQPIAESRCQAQGATLSGYQNANERMQVSYAARTLTNQNGGGLAEVWVGAYRKARCPNKPSCTPLDTFEWTDGHTTGTDGFHYPGTEPNGYVNEHGQQYCMEMHIHPSSDTEAARYGYHQGDLDDMLCVVPVRLYACGKVPEQV	241	Yes (1-16)	1 (5-27)
clec-105	Y18D10A.24			NP_001021724.1	MKRLALAVLFGVTVVSGIFVPGGGYGGGGGGVCPADWMTFERPQGRWCAKVFFGGKSWDAAEAQCKSLGATLTGLQNNNERLQIATTARALTNQNGGGFSEVWLGARRRARCPVRSSCSDLDAFEWLDGHTTGTDGMHWGGPGPDGWVNPPYGVQSCMGMYIHPWSDTAQASVRSFIHADLDDLHCYWPMNYACGKLPT	199	Yes (1-17)	1 (7-29)
clec-106	Y18D10A.12	NM_060849.2	ATGAAGCTTCTCCTCTTGCTATTTCTCCTAGGCTTTACCTTCGCTATTTTCATCAATGGCGGCCGGAGTCGTGGAGGTTATAAGTCATACTCCTCGTTTTCCTCATCATCGTCCTCCGAGGAAGATTACCATCACGGAAGACCACCACATTCCCCACGCCCACCTCGTCCACAACCAGTGCAGCCTCGCCCAGAATGTGAAAGTGGCTGGACATCATACAATAGGCCGCAGGGGACATCGTGCATCAAGGTCTTCTACGCCTCAACATCTCAAAGTACAGCTGAATCGCTCTGCAGATCGATAGGCGCTGCATTGACCGGATATCAAAATTCGAACGAGAGAATGCAGGTTTCATATGCCTTCCGCGATATCATAAACCAAAACGGAGGAGGAACAGCC…	NP_493250.1	MKLLLLLFLLGFTFAIFINGGRSRGGYKSYSSFSSSSSSEEDYHHGRPPHSPRPPRPQPVQPRPECESGWTSYNRPQGTSCIKVFYASTSQSTAESLCRSIGAALTGYQNSNERMQVSYAFRDIINQNGGGTAEVWVGGRRKAQCPNRNACAPLDTFEWIDGHTTGTDGFHWANTEPNANNGPYCLQMIIHPTSDTAGAKYGYHHGEMDGVNCGDGIGRAYACGKVPQ	228	Yes (1-20)	1 (4-21)
clec-107	Y26D4A.4			NP_001293459.1	MWLSVLLSSLLFTAGTAASDAVCGNWGPNRPYSDSCDPKCNTTMVQVLAKPGPGTISKYSQNVTAATWIECMKICFADGKCATVYFLEATKQCTKYWMSALTFLNRTEESEGHRIAIKIPLSKRSCSLTTEQLLHNQYYMYYPYVFTFMKRIYIGIRTSPKYYAITSFKDDLETYMPYDLSCPKSQLTSWAERRATDNSSVCYSHIVAPGITQLEAKELCELQGMKLLIERYEGMIPMPDTQRLSQSVLLTTPFEPDFGFVGIEDVRTWFGLERDPVDRTWKWSETSFIYMGFSGNPPMTWAPGEPKEVNNCAYLQRNDATVAKWPGYAFFSAPCNSTDVGGFSCGSVTQSARGIPTWNSLVAEYGHNQTCCVPDAETRIQWRGVM	386	Yes (1-18)	No
clec-108	Y26D4A.6	NM_060888.2	ATGATATTTCTTGCACTTTTTACTATTCTCTACGCATTTGCGTCGGCAGAAAAATGTACTGGGCCCCAACGGCCCAAATGTGATGCTGGATGGTACACTTCGTATCGGCCACAGGGAATTTGGTGTTTGAGGGTTGGAGGTAGTTTAATGTACAAAGAAGCAGCGACTCAATGTGCCCAGTATGGAGGAGTTATTTCCGGTGTTCAAAACGATTTTGAGCGTGATTTGCTGGTTAGAGAAGCTCAACGACAGTTGGCAGGATATAAGGTTCCGATGTCTGGAATGTGGTTGGGAGCACAGAGAAATGGTTCGGGCTTCTATTGGACCGACGGGTTCACTACTGGAACTGCAGGATTTACCTATGGACCAGGGCAACCGGATAACATGAATATTGATGCA…	NP_493289.1	MIFLALFTILYAFASAEKCTGPQRPKCDAGWYTSYRPQGIWCLRVGGSLMYKEAATQCAQYGGVISGVQNDFERDLLVREAQRQLAGYKVPMSGMWLGAQRNGSGFYWTDGFTTGTAGFTYGPGQPDNMNIDARVPQTCLILITMAPSYTGVWTRFKNGELDDTWCNSPSDPPYRMYACGKRGPKDIQFV	190	Yes (1-16)	No
clec-109	F17B5.3			NP_001252096.1	MKPLHLLLLIIWVTITLGNFRNENPRKVIKIIKHVGSSSSYSSSSSEERSKRRHKNSRLTHSSRSRPTRTCPRDWITFERPQGRWCMKAFYGNMFQPEAEAKCNAVGARLSGLQNANERMTISYVLRGLIYQHGGGRYTAWLGGKRRARCPTGTSCARLDSIEWTDGHTTGTAGFSTGPRELDGYYLPQYGGVQQCLHMIVTPYSNTELGFADFVHESVDDEFCQATWVKAYVCGKLPS	239	Yes (1-18)	No
clec-110	F17B5.5			NP_493312.1	MHLATPVVFLLLFATITIAIEFDGGKGGGRRRLDFSDSSLSSSSEEHRHRPPHRPRPPRPSRPTTPRGECDDGWLRFERDHEIWITNAMLTQPTAETLCQTMGATLTGYQNDNERVTTANEALKKLVAAGQSTIAATNVPACRYQSCGPYNTFTWTDGHTNGTAGFSKWGVGQPDNRNYGGPTICLQQFIMTPNWVGLRGDLEEWRAAFTNGDLDRYGCLDAPGLPQTKMYACGKVGVSRRSRG	244	Yes (1-19)	1 (7-25)
clec-112	Y71A12B.6			NP_493431.1	MLKFYLIMLILIFLETSIPYKMVLIYGTPEDVTMNPSPLTMDFDACVEYCYGLSACMMVSHAIGTQNCIAYEIGQVSTVRETDSGGSNKVAIKMNGTETAQCPLTAEENSMKFGAETANYTYREFDITVSNSLWTFTPVPACPKNFTMVTRPKGQWCIGVVPAKACITQKQGSSMCTKSYGNSILSGVENFEEYGLIQDLAQPHLTDLPSGAAGRSTVGFWINGDRKPICTGVNKTASCNGTNEFTFSDPTLSLNPTGYIWGVDQPSGTLAKDSLCVHYGFNSTTKQSIGVDDYSCTVSSTNGTCFIGYICGFRPS	316	Yes (1-19)	No
clec-115	C49A1.6			NP_493487.2	MNTQLYLFVLGILTKLAFSNQTPQKMILIHGAPMIYFNFTEKTATWETCITTCYSSPGCIVAGFEDGICKLFEIGSISTIKRLDANSGKQVAVKIISNLTSCASTAAGNSLQSLIEPDQPYNITISLDTWTIRQPPKCPENFQIFERPLGSWCIGVITQQKATQPEGTRYCREVYNGVLSGFDNNTEKEFVVKSTKGTVASGNGYQGDAYWVNGERKSSCMWKNQTGPDCEGVKAFTITDPLISTISYNWGDYEPSGMIDNQGTSNCIVFRVGRTVGRGTDDAP	284	Yes (1-19)	No
clec-117	B0432.12			NP_493698.1	MLKALLPLLLWISTGSTAPAGVATYLRSNGIVAFHKLYHLKMNFPRAKKHCEQNGAHLAGITSREEAQKLIDLANEAGESNEQYWLGGQRKGECYGMRNYDKDHGLNATCSLSNVVQWLDNVAETIDPDWWKIPGPSHIPFNMPQQCLSFVHGDRDWTTPNDPGFLDDIGCDVPRKFFCTELHEW	185	Yes (1-19)	No
clec-118	W04H10.4			NP_493771.3	MIFLFFIPVVTSCIPTQQIETTTTPTTTTTTTMTTTTTTEMPCPTDWEKFERPSGPWCVKLFVGLYLQGNRNEASARCATEGAVLSGVQNKAELNAMISQFTRLGNGYFWVGAMRKTSCLMSQLTATCTALNSFEWTDGSTTGTDGFIWKAGDPNNYQYNLYDEPCVAADVNLMEDIACTRTDVTGYACGKPL	193	Yes (1-13)	No
clec-119	F47F6.5			NP_493933.3	MLLAFFIALLIPRAHSTTLTFSQFQELHSKTADMTSMKVCWMLGGDILPVDANIPEKGHKCTATVDRWSSNAKDAKEACASRIPYHIDSAQYGTKTQCTFLINLACAEDHWQIHGKCYRLHNGKYTWAQAKAICQTGVGDDVKSQVAIFYSEALSIYLNDMENIGAAWVNVPNLNDYFTNPNNDHGGVYIQGAAYKYDTRQGSIMMFKAESKHQVICEYTPPTTMAEMFHLAKVYAQIYPIGVYSHGAVFPTSSYVRITQTDIIAYNGKFTDKYGNEVEKFDASGLEKKCASIGNILNVKSYPVSGHADDFNAMKSLLKGHQCYLTSSYKNDGFKKTDYRAKSGNNSLEGGIFEGASSDEYCNAHSLSMSTTERLPTMAATGACALCAMHQIHYEYGPC…	605	Yes (1-16)	No
clec-121	Y25C1A.4			NP_001317732.1	MFSPTFKSFLLLCLLVVNSWAQDPTTTATSTTTVPSTSTVTTTTVASTSSGSTTASTAAGGSTSTTAAGGSTASTAAGGSTSTTAAGGSTASTAAGGPTGSTAAGGSTASTAAGGSTASTAAGGSTASTVAGATSVVPSSPAPPTQPPVNNGCELGWKFFNRPSGGWCIKVFPGYFALKEHAENACQANGAATLTGLQNKAEALFIQSSMLSEMSAPSGSVWIGIHRTPACNRKPLSAQCNKNTAFRWTDKSATGVDGFVFQRGQPDNGGRALNQNCALLLASSKPFIDAGGRYYAAQMEDVHCNATFVPGNMARKTSGYACGKPNKCQPGWKFFDRQSGGWCMKVFTGFHAAKVDAEAACKDVGATLSGLENKEEAIFIQNALLARISQASGSVWIGI…	500	Yes (1-21)	No
clec-122	Y25C1A.3			NP_494447.1	MFTPTFSSIFLLVLLMAGALSQDTSTSTVTTTTVASTSSGSTTASTAAGGSTSTTAAGGSTASTAAGGSTSTTAAGGSTVSTAAGGSTASTAAGGSTASTAAGGSTATTAAGGSTATTAAGGSTASTAAGGSTATTAAGGSTASTAAGGSTASTAAGGSTASTAAGGSTATTAAGGSTATTAAGGSTASTAAGGSTATTAAGGSTASTAAGGSTASTAAGGSTATTAAGGSTATTAAGGSTASTAAGGSTASTAAGGSTATTAAGGSTATTAAGGSTASTAAGGSTATTAAGGSTASTAAGGSTASTAAGGSTATTAAGGSTATTAAGGSTASTAAGGSTASTAAGGSTATTAAGGSTASTGVTVASSPAPAAACEPGYKRFNRPSGPWCIKVFTGYFA…	605	Yes (1-21)	No
clec-123	Y25C1A.1			NP_494450.1	MSLMFALFLGILCSQKELYAQQITGGLIVDSGLQKACAQAGGVFRPRTDAQSVTGDICEMSFSVVTSDEADATNFCELYAPWRLRSVRIEKDVAGFTRTVCVVEATFTCGAGWIQMFGHCFRRLDKFSRHNQTEAKNICANLDGHKGSIAYLHHRYIVGVWKNFFKGISQIWVDGSETWDQYIVKTGSVDGRALALAFTGDTFDFSVMPNSLISIDPNLKLEVLCQYKPDLTPAEVNYLGRRYSEIYYPGVHVSDGVLIRSASHYTRSKTNLEVCKKVLKSFYITEIEPFMPTQEVMELLTNNRPKSSHFTRSGGEYPFNLYRDLIRPKECFGGAHTYEIPYANGSSKPFELPLREIIECDNMNSVAITHFAKGAAFVPMSDSQTAPVWCKFGKRMNYK…	578	Yes (1-20)	No
clec-124	C17F4.1			NP_001343624.1	MLRILVLAATFAVLVSAIDFGGSSSESCEDDGHGHGHGNGNGNGGANRGCDAGWKRFNRPAGGWCMRSFGGILSRDSAEAQCQTLGATLSGFQSFAEAQWVSTSAVSVIKRPSGYLWIGARPSGYLWIGARSPLPSSGLMPSRREPPVSTGTISNLTTRILINHAPLSWPPTHQSTSRAISSSRR	185	Yes (1-17)	No
clec-125	W09G10.6			NP_494566.2	MTLFSPYLSIFFLLTLEFSPIFCMFRPRSSGGNCLDVQAHFYVSEEYDGYTNDVENAYYWRLPGSRNRGNGPCVDLTTYYSVEEDYDGKSDDDGSKYWMVEDLEQTLKLRSDAQEDQKMKLQVEKSSRSSKDQSLDLGDSKTGIALVGVKLQADGSQGSKDQNLVGKIQKDQASQKDQKLNLQANESSRNSKDQSSDSSGSKSGNAKVIMELQADGTYRLKDQKLTAKIQKDQNSDSKTIEDIFNREFEADGLKDQNSKSKDSNTDEASLNVKLQGSQASKDQKASSGAFKSLLSQSSDLTASSSNLTAQLTSTNLGGSGSELSQKLNDLKSNSDSSDQVHLASHQHTRNELSQKTDLSVTTDEKNQKTGFSQNHLINSSLAVSELNNNGKLSGTEVQE…	680	Yes (1-23)	No
clec-126	W09G10.5			NP_494567.1	MLQKYSIIVLCCSAVLARVPVAKNCPTGWTWFLRSRGGWCMKVFTEALNQPSAEAKCKAAEAVLAGIQNKEEVAWMSKELTGTMWIGTKRTPPCMNSGVTKQCSQITSYYWTDGSTVGVQGFYWNSGEPNNQGGQGCAKLITSSSVLDDVACTTELTNGYVCGKIATF	168	Yes (1-17)	No	(25-163)
clec-127	W10G11.5			NP_494580.2	MLSLKFYLIFTLLAVGMSGQITTLLADTSDEDCEIDEEQTCAQACQATTTLSSTTASTVTPTPILTTVTTTSTTTTVTTTPIPTTVTSTHIPTTVTTTSIPTTVPSTQLPTTVTTTPIPTTTTRKTTTTTLRPTKPRPMTKPRVKVCPYGWATFNRPSGKWCIKVFIGHHAAQADAEEACRSIGTTLTGLQNKQEALFIQKSLLSLIPQQSGSVWLGLQRTARCMGQPLTATCSRTTAFEWTDNSATGTDGFLFQTGQPDNGRLNQNCALFLASIDPFIDARGRYYAATFEDVNCVATFVTGNMNRKTRGFACGMRPT	318	Yes (1-19)	No
clec-128	W10G11.6			NP_494581.2	MSASRCYIFLVLLVMGVHSQTTPLSMANCLLDGDAEFCAACLDMASTTVSTTTVTTTTTPAAVTTTAAPPVVVTTAAPPPVVVTTAPPVVVVTTPAPVVVPTPAVVVGCLPGWRFTNRPSGGWCMRVFTGIHDAKIEAERACAAKGGTLTGLQNRDDALFIQRSLLALIPQNSASVWVGIQRTAACTRQQITAACTRTTSFEWTDGSATGTDGFVFQPGQPDNILLNQNCALLLASRTPTITARGTYYAATLEDVNCVATFIPANIARQTRGYACGRHNRCEPGWRFFNRPSGGWCIRVFTGFHAAKADAEAACQAVGATLSGLQNPQEAAYIQSSLLGQIPQRSASVWVGIQRTAACMNQPPSAACSRTTAFRWTDNSATGTAGFVFQPGQPDNIRLN…	451	Yes (1-19)	No
clec-129	W10G11.15			NP_494582.1	MLGKTALLISVCLALSAADCPAAWKAILNSQAEESEDNGCEAGWKFFNRPSGGWCMRVFEGFNAAKTDAEKSCKSVGSTLSGIQNRNEALYIQTALLAQIARSSGSVWVGMQRTQKCLKQPKSDTCSALTAFEYTDGSVTGTDGFIFQGNQPDNKELNQDCAVLLASKAASVSTNGQFYAATLDDIMCDEQVDDNGPRVMRGYICGKKAAK	211	Yes (1-18)	No
clec-130	W10G11.14			NP_494583.1	MFCKTALLLLICLGSTFADCPAAWKTILNSQYKESEDNGCEPGWKFFNRPSGGWCMRVFAGFNAKKADAEKSCQAVGSTLSGIQNKNEALYIQTALLAQIPQSSGSVWIGIQRTQKCLKQKLTAACSALTAFEYTDKSVTGTDGFVFQKYQPDNSQLNQNCALLLASKTPTILNDQYFAATLDDTNCDGMLEGDAARVLRGYICGKKADK	210	Yes (1-18)	No
clec-132	W10G11.13			NP_494585.1	MLSKTAPLLLLLLASCVALCSADCTVAYKSILNAQLTESLANGCEPGWKFFNRPSGGWCMKVINEYKGAKAEAEKECKAVGSTLSGIQNKAEASYIQSALLAQLPASVNSGSLWVGIQRVKKCLAQKLSATCSARTAFQYTDGSVTGTDGFVFQKGQPDNMYGKQNCAIFLASRTPTIVSGSFFAGTLDDTGCEGRIKNENPRVMRGYICGKKAAK	216	Yes (1-22)	No
clec-133	W10G11.12			NP_494586.1	MKSALVLLVCFGSVLATVPVATKCPDTWKWFKRSRGGWCMKVFAAIGTQADAEAKCKAEGAVVAGVQNTEEIKWMSATLQSLQTNPVGTLWVGAKRTKPCISSGLTKQCSAITSFYWSDQSAVGVQGFFWRAGEPNNALGGQGCAQVYSTTNDMDDVGCGSTNQGYICGKVATF	174	Yes (1-16)	No
clec-134	W10G11.11			NP_494587.1	MRIFLNTVHLFALCAAAAIATEESTTPKPASWKFGTIAGEPDDYTNSTAVQVNNFKECIAKCSAIFDCIIASQKSKSEPCNLFLWNSVTKVKRAESGGEGQTAFRVFTEQPRCKLSMDELLNGKKYQIYKNDTEHYIWTINKTEDGWAMEYSKTILNNIIHCNDPDAYKYPGVRGCYKIVLPFKEDKKWESGMLSYPEAVGNCTLLGGDGLMTIPSSDFASQIKQNQNSTQSSTVYFIGLTRPDDSSNDNWVWTLPDLKIDSSPLPPWSFPPSLNVEAIWAENCALVSIEADPTKSLLHATLCQQWNRMSGYICHFAQ	318	Yes (1-20)	No
clec-135	C16A11.8			NP_494750.1	MKRWILCSVLLCFCIVNVKAVFNIDNDESCESEEQEKQKVKCPKHYKGYFRAPTATNNMTKMWCLRVVTVNVSVSEAAAQEACNREGSVLSTFACYDEQKHIVRHASKYFRRNNITQGAIWLDGVRIEKCRTLNVTQQIAAPCNDKTKVFDITDPRTDPKYAWTQWYRTAPSWAYWPLRAEEYSTYCDMAVPPYSFEKELSTNYGYVCGRPPVLSFY	217	Yes (1-20)	No
clec-136	F35D11.7			NP_494813.2	MFVFFLLFLTAVFAKDPQCPEGFSHVKRVPTARNNHTKDWCLGVFQFKNMGNRDRARSFCSYVNASLTIPENEHEIQVFSEIARAHGIEAPYAVDGQISPKCNGRINKVEIILRHRFNSTEEKGDCNIKNNLFLFDDVNSDTTFMLSHYKRRLPAAYMVHQADNGPIFRFAADCIVLKSGIVKANGTETRKNWGSLEFCVGKNAVQAYTDDEKPYGNDVEAVLCGRHPL	229	Yes (1-14)	No
clec-137	F35D11.8			NP_494814.1	MLKAFYEVQYKMLVLFLLFLAVPEFSAKDPRCPGNFTYFKRTPTAKNNFTKGWCLGIFNETDLGNRDRARSVCIYYNASLSIPENSHELEVISKTASLRNISVPIALDGQLSPRCKFAIYKGQVKGAKRFNQTSEEGICNIKYELFIYDDINTDTSFIRTKLGVSAGSNVRSVQADDDIEYRSTADCTVLEKGSYHYSNGTLKDGHTNLMDCMGQLAGSKRLPEKNVTAVLCGRLPF	237	Yes (1-27)	No
clec-138	F35D11.9			NP_494815.1	MLVLFLLFLVVPAVSAKDPRCPKNFTFVKRTLTFKNNFTKGWCLGIFNGTDVGNRDRARSVCLYHNASLSNPENSHELEIVSDVIRARNISLPIALDGQLSPRCKALIFRGEQSQQYFDQRTEEGDCNINNHLFVYDDINTDTLFIRSKLGTSAGTNGGYSSQEDGVKFRFTRDCNALTDAYYYFSNGTHFYAVDGRTELLGCFGEKDKQNKHEYSSVLCGRFPL	225	Yes (1-16)	No
clec-139	F35D11.10			NP_494816.2	MRSVFLILIVALCGVVEASNATEKEVVCPKGFKLYERKPTQRNKFTKNWCMKVIENEDVYDRPIARSVCLDYDAVITNVENQEELDDINALIRKNNKRVAVDGVFNPKCRGFSDWRMRKFGGLCAKEKELFILEDDHTDPAFILTKWSGEPPTSSDKYQEKGDSTEIFTIAECLSLHNLQAIKNTGNLKDFLCGEEPDKQVGEVPFFGVLCGCAPV	216	Yes (1-18)	No
clec-140	T05A7.2			NP_494826.1	MHFSFIFLVLVYLTFAFGDSLICNNGFTVVNSNKCLKLFSSAVKHRTAEANCASYGGTLVNIRNSIDNRAVTQFVGNIGLSFWIGVYCLESNNPSSCYFDDDLGTDTAFNNFAKGFPNTDIGGCVYSATSGSLAGQWISSECDNVEMAYVCEIPMTRADSCAHNYNGYCYIMSHENSTSPILSFNDAYKSCQDNCANLVSIHSRRELSYIQGIYSPFNISSVTIGGLSTAPMAPYWSDLSH	241	Yes (1-20)	1 (5-27)
clec-141	EEED8.11			NP_495020.1	MRSSSTLLIAFGLFLASMSVEAIIRPGYGSGGHRPPSSYHGGHHNDDDCTTKPPKSTSTPSTSTSTPTTTTTTTTTTTTTPTTTTTTTTTTTPEPTTTKVKVCPQGYTSFLRTPAADNSFTSEWCMQLIWSPRQPMPINNASALCQASNTEAVVTTFANEEELNVFSLQMAQQFDRVGPATRGAIAVDGRRIAACVSRDRGILDSEECNGTNSFVMVDKHTSPGFTWSKWATNEPSANAWTYDIEQCIQFTVYPALTGPGDNPYNMLNRNNKFNDIYCNMDKAPNEPTNTAYWNFGALCGVLPS	304	Yes (1-22)	1 (7-29)
clec-142	K01C8.8			NP_495748.1	MNIRNLIFLSVLTHFTAAFLCTEDWELLNVKSGPVCWALLDVPNFDSKFSLASKVCESAGADVATIHNWAERSVFTDLTNRVTEPTLTCYKSSQFSIEGQFKTIDYEKPPEYLRILNEKGKIRLSKGIKRGDRISINFAFKARTNLNGVNELTGEIRIGKNSSHYSINIKCTLQNSSPTKLCELSHPNFKRRHAVQFLKEGMENHLTVKYFGRVNLDFHGNRINLWDTEFILPTEYSYVGMDEISIENFIVNRVEHSNNCQGMDEYEFDRQSISVGTLPSILLKDENIPVPRRTLNTSTYVIPEYRLDYYDFEGSNSFLYDIRLSQDPSIAGNVAIVFWNKKLKQIILKLTLTSKRIKIEAPNEHGLLVEKLRKLDINTKICRGRSLDFRFKTISKSSS…	552	Yes (1-18)	No
clec-143	ZK673.9			NP_496252.1	MSTLVIFLTLAVVGTLCSPVLQNSAAVYADRVCQGDIKNLWLDVVVVVDKSQLMTNAQLWQVRNTITQLFGSSRIGPTKYPADPRSTCVGVVTYDSDATTNAQLDGPHSFTDLYNVVQGSLNNVDSTNSSYLSKGLLAAEQALKNGRSRTYRFNFLKVVIVFAADYQGSGTSNDAFPIARRMKYDNTIIITVACTTNQAALDGLAQISSPQFSLVDEMNTSKLVKQLTTALLSINCFCPENWVQFTGNGTQYGVCLRGFTATGGSYGYQHAIDYCASEVKNAHLANEFSQAKHDFMQILMAISFPKYKPLEYYIGLRNLGNQWLWEQPQGQDMIPLNPLIYSKWAPGFPQANSTNQVISTQPLQEGSTDFFWAPPQTNDWLFICQVQASSTEYYTTYLEN	400	Yes (1-17)	No
clec-144	T27D12.3			NP_496528.2	MSRMIFLFLIPVVTSCIPTQQIETTTTTTTTTTTTMTTTTTTEMPCPTDWEKFERPSGPWCVKLFVGLYLQGNRNEASARCAAEGAVLSGVQNQAELNAMTRQFTKLRYGYFWVGAMRKTSCLMSQLTATCTALNSFEWTDGSTTGTDGFIWKTGDPNNYLYNLYDEPCVAVDVNLMKDIA	181	Yes (1-16)	No
clec-145	Y48E1B.16			NP_001022456.1	MHPKCGIILLSLIFICITEIESRKVTQKPAAPPPPKNDKSWVRSKIDSAKEKYHAGKEKLKTKISDVKSKLRGPAPTPQPRPPAQNNLPKSQYGWNTQAPGPRAPAPAPTRPQYGVPAPRAPQPTIPALTTKKSVFERLKEKAKGKEKYVGKAVGWAKKDLGIGVEGPKKPSKILKFGKKAKTPKTQNPALVHSSGQIVGQVASGSHGLDRKVEYLKSRLDIMQSEIQGTWNTSESGTKYKIFEERMNWNDAQLHCEELGSHLAYLDSESKNTYATSLIDSQNISMVWFGLRTEVGLGSGSDTYSNFSNLDGCGVVDRNGTWSISSCAIELPYLCQAFRFNVLVEIP	347	Yes (1-22)	No
clec-146	Y48E1B.9			NP_001254401.1	MRSIFSVLLLAAVVQTQFNFHGMRSFFSTDEEFPTQLQNFEGRTETEIRTLKEKVARLEKLIDGLQSVLMKEWNTTESGSKYRLFEERKSWDNAERHCQGFGAHLAIIDNEAKNGFVTNLINSSETSDFAWIGMKTKTTTQTSTPFTNFDSESPIDGCAVMDAKGVWSIRSCIQLRPFVCQIIKNDVKI	189	Yes (1-16)	No
clec-147	C04H5.2			NP_497022.1	MLRGTFILLISSLLAVEAFIRPSYYGGGGGYDEDCDCDTSSTVVVPTSTPTTTTEGPTTTLKLTTICLEGWTKYPRTPSASNNNQDAYCLKFISSNTTITINNASQICQQAGGHLTAFENEIERQAIMAEAGDHITKTIKSTIGAIALAGDRIKQCSTKNSTIIENPPCNDKTKVFTLPLTAQTNPEYLWTTWAQGEPSANWWEYDIEDCLQMFINPSNNTGASGRINDFYCNRLVAPNEPDNIRYMMYGALCGRDVEMEAAG	263	Yes (1-18)	No
clec-148	F40G9.10			NP_497168.1	MFLSFIILSTFLPSVVFSASFPSFFNESAYETSGHKPEIYQLEYSGGCISGYTWFSYTNFCYKSTARAANFNDAHNACRSEGSELASIHSLTENQFLVQLSAAGNRVNSKTNYVMIGLIFENREWSWTDGSSVNYLNWAAGEPNNMKHELWTALVSDVNPKKGQMYTHWNNVNMDRQRAYICKRAPLN	188	Yes (1-18)	No
clec-149	K02F3.5			NP_497267.2	MTASLILLPVLLNILYQPAGSSLPTFSPGNKHLCEGFGFNWAAEIRCLRDIINDCEEGTQEKSRGGRSLQRSEFPTDNTPQADYGNPYSYPRPYSRTYHRNSISPIRPPVPMPIPQISQGCNCNHDIEALEAKFDKKLYEVKMHAQYETEKGVGDLRKQFETDLREYERITTKDIVEIKRHLDYLQAPRITNNDLEYFFIQREESWYTASEKCIGYGAHLASIHSRLELGFVQRLVPVNQTAWIGVNDIQKENVFRNSDGTPVDFYKWGKKQPDNQEHNENCVEVDHSGQWTDKLCIITRPFVCKKKI	308	Yes (1-22)	No
clec-150	R06B10.3	NM_064911.5	ATGCTCCGGGAGCACATTTTCTCTGCTTCTCTATTGTTTCTTATCTCTGTGTCTGTTGGCTCGGCTGCCACGTGTCATGGGGAGGAAAAGTTGGATCCCAGTGGGAAATTCTGCTACGTGGTCCATACGGGCGCCGCATCGTTCCATGACGCTGAAAAAGCTTGCTATGACTATGGTGGCTACCACCTGGCCTCTGTACCAAGTATGATTGACAATAATTTCTTGTACAACCTCTCTAGCAACTCGAACGTTTGGGCCAACTACTTTTGGATCGGGCTCACCGATATGACGGCCGATGGCTCGTGGGAATGGATTGATGGCTTGGATTTGGTATTTATGAACTGGGCTTCAAGCTCAACTGCCGGCTATTGCGGAGCCATGCGTGCTGCAGATGCCCGT…	NP_497312.1	MLREHIFSASLLFLISVSVGSAATCHGEEKLDPSGKFCYVVHTGAASFHDAEKACYDYGGYHLASVPSMIDNNFLYNLSSNSNVWANYFWIGLTDMTADGSWEWIDGLDLVFMNWASSSTAGYCGAMRAADARWQAQDCTKPYPFFCYGPALGAPTNPPNTPKTTQKPVRNQENMIKFMADAESVGDPNVDPNALSFYNKEREFIRAVTDYLFANPTSDGNTCLYYMSPAFYGFTQYEQQFDTSPAWSHYQFDNLLESNVWDQGKTDHDYNITDAITGAQKFRWVPSMNNIGYTTLVFLTARRDFSGIPSLFQPFPKFDEVVVISLNGSQMPGIPAGVKNVAVSNDFSSTDIQNVINVLKCH	362	Yes (1-22)	No
clec-151	F10F2.7	NM_065543.5	ATGCGTTTGAAAATTTTCATGGCTTTAAGCCTTTTGTGCTACACAAATGCTCAAGTGGACAGAGATTGGAGTTTCCAGCAAATGTGCGAATTTTGGGGTGGAGAACAAACTTATCGTGCCAGAAGTGGATACAAGTCGATAGAAGGTGACAAATGCACGTTCAAGTTTCCTAAGGCATCGAACAATAAGGAATCCGCTCAACGATACTGCGAGGAGACTGTTCCCTATCACATTAACAATCCAAAAGCATCAGAATATAAAACAACCTGTGAAGCAGAAGCAACATTAATTTGTAAAAGTGGATGGGTTCAGATGTTTGGAAGGTGCTACAAGATCACCAAGACGATGATGACACGTGATAAAGCTGAAGAACATTGTAAGAATCAACAGGATCAGACA…	NP_497944.2	MRLKIFMALSLLCYTNAQVDRDWSFQQMCEFWGGEQTYRARSGYKSIEGDKCTFKFPKASNNKESAQRYCEETVPYHINNPKASEYKTTCEAEATLICKSGWVQMFGRCYKITKTMMTRDKAEEHCKNQQDQTSTIAFMHREALPFRWNDYFTRVSRIWMDASEVVTNDLIHDVEGGNVLLAFDGYKYNLPNVAIARVSKNETAMVLCEYTPSMTKAESNYLLRRYGEIYYPPLVTSESAYMRTTSSRIRNEEDPLADHNYCTELMKPVFRGGEAQSALPTQEFVKKLTETGAAEIIRTSSVSMNANKGERTIVDCVSHVDPYHRVHVKGDKNEETSITLNKTIWRQQEPHETCDAATWSSAAVLSRDSNRGLEAMSDARYAPLYCENILEYFSYSKCP…	591	Yes (1-17)	No
clec-153	F10F2.8	NM_065545.2	ATGCGAATCAAAATTTTTATGATTATATGCCTTTTGCATAAAACAAATGCGCAACTGGCAAGAGATTGGAGTTTCCAAGAAATGTGCAATTTTTGGGGTGGAGAGAAAACTTATCATGCAAGAAAAGATGGATTTAAGTCGTTAGAAGGTGACAAGTGTACGTTCAATTTTCCAAAAGCCTCCAATAATCAGGAATCTGCTCAGCAGTACTGTGAAGACAATGTCCCTTATCATATCAATAATGCAGAAGCATCAGAATATAAAACAACCTGTGAAGCAGAAGCAACATTAATTTGTAAAAGTGGATGGGTTCAGATGTTTGGAAGGTGCTACAAGATCACTAAGACGATGATGACACGTGATAAAGCTGAAGAACATTGCAAGAATCAACAGGATCAT…	NP_497946.1	MRIKIFMIICLLHKTNAQLARDWSFQEMCNFWGGEKTYHARKDGFKSLEGDKCTFNFPKASNNQESAQQYCEDNVPYHINNAEASEYKTTCEAEATLICKSGWVQMFGRCYKITKTMMTRDKAEEHCKNQQDHTSTIAFMHREALPFRWNDYFTRVSRIWMDASKVITNDLIYDIEDGNVLLAFDGYKYNLPNVAIARVPKDETAMVLCEYTPPMTKSESNYLLRRYGEIYYPPLVTSESVYMSTTSSRIRDETDQFADNKYCTNVMRPIFRGLAARSAFPTKEFVDKLEKEAAIIRSATVSQSANQKGREESECVVNQKPIHQVFASGQGGKTLNVKIDQALWRKGEPKETCDAASWSSAIVLSRDGEKGLETMSDARYAPIYCEAILDKYEYGPCPA…	580	Yes (1-17)	No
clec-156	F26A1.11	NM_065600.2	ATGCAACTTCTGAAATCGATACTCCTTGTTGGATTGATAATTGGAATTGCGAAAGCAATTCTCTTTGACGATAGTGATAGTAGCGATGAAAGTCATGAATCTTATTCCGGTGGAGGAAGAAGTCATCATCACAATCATCGTCCTCCAAGTTTGAGACCGCCGAGACCACCACGTCCACCTTCACCTTCACGCCCACAACGTCCACCTCCATCCCGCCCGCAACGCCCACCTCCACCACGACAGCCAAGATGTGAAGCTGGGTGGACACTTGTACAGAGGCAGAATGGTGGATGGTGTATAAGAATATTCCAGGGAATTACGAATCAACCACAATCAGAAGCAATCTGCAATCAAAATGGAGCTCGTCTATCAGCTGTGGAGAGTCAAAGAGAGCGGGAA…	NP_498001.2	MQLLKSILLVGLIIGIAKAILFDDSDSSDESHESYSGGGRSHHHNHRPPSLRPPRPPRPPSPSRPQRPPPSRPQRPPPPRQPRCEAGWTLVQRQNGGWCIRIFQGITNQPQSEAICNQNGARLSAVESQREREIVRDLGTKYMTTTSNWKQGSLRLGMQRANVQSAFLPTDQNARGVDGIRWTPNEPRPGESRWGYYNCVLMWMKLPGAGAVEQRQHGEMFAKVCHQTWTGAFRASFVVNVLYNLQKLYKNKYFFNICK	259	Yes (1-19)	No
clec-157	F26A1.12	NM_065601.4	ATGCGGAGCATGAAAGTTTTCATATCTATTGGTGTTGTTCTTTCAGTTGTTAACTGCATTTTCTTTGACCACGGCGATAGTAGCGACGGAAGCTATTCTGATAGCAGTGGTGAAGGTAGAGGACATCATCATAAGCATGGTCCGAGACCTCCAAGACCAAATCGACCACCAAGACCGCCACCAGCAACACCTCCACCAACAACACCTGCACCAAGTTGTCCAGGTGGTTGGTCTCTTATTCACAGGCGTCGTGGACCATGGTGCATTCAAGTTTTCAATGGAGCTGCAGGTTTAGAAGGATCAAACAATGCTTGTAGAGCTCAGGGAGCAGTTCTTTCATCCGTGGAAAATGCTCAAGAACGAGAAACAATTGCTCGGCTAGGATTGGAAAAAATGTTG…	NP_498002.1	MRSMKVFISIGVVLSVVNCIFFDHGDSSDGSYSDSSGEGRGHHHKHGPRPPRPNRPPRPPPATPPPTTPAPSCPGGWSLIHRRRGPWCIQVFNGAAGLEGSNNACRAQGAVLSSVENAQERETIARLGLEKMLPTGWKYGTIRVGLRKNSQGAPWYNTDGSTDANNLEGVLWSPAEPRNGNWGGVQLNCATMWLWGGIFEGGRIHGQFFTNICLANNPNDRYRGYVCGKPA	231	Yes (1-19)	No
clec-158	R13F6.8	NM_066090.2	ATGCAGAAATTTATTCTTTCAGCGTTTGTTGTGGCTCTCGTTGCAGCCGACTGTGCCCTGAAATGTCCAGATGGCTACTTTTCATTCAAAAGAGCTCCATCAGCCAAGAACTCGATGACTGGATTGTGGTGTGTCAAGGCAATTTTGTCTGACACTCTTATCTCACCAAATCAAGCCAAACAAGTTTGTGAAAAAGATGGATCAATCCTGACATCATTTGAGAATCTTGATGAGCGTACCAAACTTGCCACTGTTCTTCGTGATTTCCTTTCTGCCAAGAAATTGGATCGTGGAGGAATGATTGTTGATGGACATCGTTTGAAGAACTGCGAGACTGACGATAGAACTGTTTTGAATGCCGAACCATGCAGAAACTCATCCACTGGGTTTACTACTGAT…	NP_498491.1	MQKFILSAFVVALVAADCALKCPDGYFSFKRAPSAKNSMTGLWCVKAILSDTLISPNQAKQVCEKDGSILTSFENLDERTKLATVLRDFLSAKKLDRGGMIVDGHRLKNCETDDRTVLNAEPCRNSSTGFTTDEKHTDNTFMWKSWADTEPGQSIFEKQIESCLQLAISQFKSRTELINDVFCNYVKHPQNEGAYDLWNYGAVCGRLPEWN	211	Yes (1-18)	No
clec-160	F09G8.8	NM_066418.6	ATGGATTTAAAAAGTTGGATTCTACTTTCATGCACTTTGCTCCCATTATCTGTCACATCTTACGAATGCTACGTAACACCTTGCACACGTGATATCATCATTGTTGTTGATGGATCTAGTTCCATGCAGACAAGCACATATGTTTCACAAGAAATAAATATGATCACCAAGTTAACTTATTCGTGGACTTTGGATGATGCAAAAGTACGATTGGCTCTGGTTGGAGCCTATTTGGGAAATGAGTTTAATGGTTTGGACTATTTCACAGATAGCTCTCTAATCGAAAAACGTCTTCAATCATTCCGATTGGCAGCAATGCAGTATGGACTATTTAGTGGTGATTTTAATACAACCGTCCGATTTCTAGACGAGCGTTATGTTGGCCCAAGAGCCACTTTT…	NP_498819.2	MDLKSWILLSCTLLPLSVTSYECYVTPCTRDIIIVVDGSSSMQTSTYVSQEINMITKLTYSWTLDDAKVRLALVGAYLGNEFNGLDYFTDSSLIEKRLQSFRLAAMQYGLFSGDFNTTVRFLDERYVGPRATFGPRANVQKRIIIFSAHKGASDIASTKSKLQEFAQLGYAVTIVGIGVSEDVYKGTFYHKFVSVQWFELGVVAQSIIDTITEDGICFLDQGWTTPKQEICTTSTTTTRAPTTTTTVTTVKGVTGKPATTAKPVPPTHPPFPVGDYQDCSCTTQSLYIDIIFVIDVSEGMGQGGLMMVKAEINTLVGQMSLDPNIQKHVQVGLIKYSDKAEVVFKPSDYTNEDEFTEDLWSDPRLEDVDEKSDEVNLHLGLQQAAKMTASMRNGVRKVI…	639	Yes (1-20)	No
clec-161	F58A4.5	NM_066724.4	ATGTACAGACGAACCACGTTATGGTTCTTACTATTATTCCAGCCAATTCTTGTCTTTGCTCAAAATCGAACGGAACTTTATGAGTGTAAGATTGGTACTGTCAATCCATTGGCTTCTACTAGCTTGAACGCATGCTTTAAACTCTACAACACACCAAAAAGTTTTCAAGCAGCAAGAAGGTATTGTGTTTCTTTGGGAGGTCAATTAGCTGATAAGATCAATAAGGATGACTCTTCCTTGTACTCAGCCAACGCCGATCTAGAAGTTGCCAACTCGACAAAGTTCTGGGTTGGAGCATCGAATCTGAAATGTAACATTGCTTGGGAAAATGGTGGGGAAATCGAATTCAATGACATGTGGGCTCCAGAATCTCGATATTATGGAGTTGCAATCGACAAA…	NP_499125.3	MYRRTTLWFLLLFQPILVFAQNRTELYECKIGTVNPLASTSLNACFKLYNTPKSFQAARRYCVSLGGQLADKINKDDSSLYSANADLEVANSTKFWVGASNLKCNIAWENGGEIEFNDMWAPESRYYGVAIDKMSIGGLWHTVPVGQKLPFVCTFQGKSNEAGPAPVHAMRAPAKKRVPKVEKPEEKDIDESLNAALSDKKEKKEVASDKKKESKKDEEDINESMNAALSDERKKSASLASSDKKESSKKDESSDEANLSASQVANAEMSASISASSANSSSDESSDEAYDSAEIEMRKKIGKTVIAMKSQEMASQSDDYDKYTEEDLLSAAASLIGGYILNAHWADSRTTNTSSFDSQTDEETLNMMMAIAEQIAMTMRSSKRRESSSSNTDSESASI…	862	Yes (1-20)	No
clec-162	C07A9.1	NM_066747.5	ATGAACATTTTCACTTTACTTTTCATTTATTTTTTATCTGATACGGTAGCTGCCTACTGTTATTATGGAACTGAATATAAAAATGCTACAGGATGCTTCCAATTTTTCCGGACTCCACTGAACTTCACAAATGCAGTCAGATTTTGTCGTGTGAATATGAAATCGACACTTGTTCGTCCAACATCATCTATCAGAAATCAACAAATCAGGGGTGCTGCACTGAAATTAGGAATTGAAGAATATTGGATTGGAGCATCAAATGTTGATAATGATTGGGAATGGCTTGATGGAAGTATGTTAACATATTCGAATTTTGATGTAGGTGGAGGATATCCGAAGAAGACTGAATCACAAATTGGAGCTGTATCCATGTCTTCATTGGCTGGCCTTTGGTACACA…	NP_499148.2	MNIFTLLFIYFLSDTVAAYCYYGTEYKNATGCFQFFRTPLNFTNAVRFCRVNMKSTLVRPTSSIRNQQIRGAALKLGIEEYWIGASNVDNDWEWLDGSMLTYSNFDVGGGYPKKTESQIGAVSMSSLAGLWYTKLDAMFLPFVCEFPPSTVYDNGILYRSPKTQSLIFPSAGTKAALLMVDAVDQSRLYSKNEIGPLKTEAETGEKVYLKPINISTNGFPEFSGPPIVILNPYKRKIKVKPVMVSQTETEMSRSRKEKEETEDSINVKSLKEGGTARGNGSSVAEELNSNSKEKREREENETIRSKTIQISRG	313	Yes (1-18)	No
clec-163	Y39A1B.1	NM_066980.1	ATGACGGCGATGTTTCTTCTAAACTATATACTTTTAGGATTTGCGTTGTGCACGGGAAGTCCAATTGTCAGTCAGTTATCAAGCTATGTGGATAGACCATGTGGAAAAGATCCAAAACATCTTTGGCTCGACATTGTTGCAGTGGTTGATAATTCAAAAGAAATGACTGATGACGGGGTATTATCTATTGCTGGAGAACTTTCTTCTCTATTCTCTCACGCTGAACAACTTGGAATCGACCCAAACCAACCAAGAACCACAAGAATCGGATTAGTAACCTACAATGAAGAAGCAACTGTGGTGGCGGATCTGAACAACATCACGACAGCCGATGAACTCTCAAATACCTTATTCGCTGCTCTGACGTGGACATCATCGGTTGAGCATTCATACCTACAA…	NP_499381.1	MTAMFLLNYILLGFALCTGSPIVSQLSSYVDRPCGKDPKHLWLDIVAVVDNSKEMTDDGVLSIAGELSSLFSHAEQLGIDPNQPRTTRIGLVTYNEEATVVADLNNITTADELSNTLFAALTWTSSVEHSYLQTGLKAADDLLAKQSFNTSRGHYQKLVIVYASEYRVSGTQDPLPLATRMKTYLTIATVAYRQDIVVGFNDALTKIASPGYNFTNFNGNNVVSELKTTMIQVNCYCPNEWFQMRSSSKYGVCIRPFATMATRTAARLSCRNQWNNAYMLNEFTQMKHDFVLQVIGNITTFTQPYYIGLSYSNGNWQWDQPNGQPLIPLEHWNNWSPGYPTASSTDTAVINVNTSWQNTNPSLSNMYICEVAACDSANYCAAENI	385	Yes (1-19)	No
clec-164	Y55F3C.5	NM_067574.3	ATGTTGCTCTTGATCTTTTTTCTTCCAACTGTGAAAGCCTTATCCGGATTTTCAGTGATTAAGCTGAAAGTTCCATATTCGTACCTTGTATCGAGAACCCCAATTTTTACATCGACATCCTCTACGAGTTTCAATTTAAATGATGTAATCTACAAGAACTGTGCATCCAAAATGTGCATCGCAGCGTTTCATGATAACAGTTCGAAGTACCAACTTCTCACCGACGTTCAAAACTCTTGCACCAAGGCGCCCAACTGCCTTGCATTCACAGAATCTCAATACAACATCGCCATAGTTTTTATGAACAACACTAGCAATGAATGTTCAGCTAACACGACCGAATTGCTCACTGAAAAGTTTAAACCAAAAGAATGTCCGGCTAAATGGTTTCCATGGACT…	NP_499975.2	MLLLIFFLPTVKALSGFSVIKLKVPYSYLVSRTPIFTSTSSTSFNLNDVIYKNCASKMCIAAFHDNSSKYQLLTDVQNSCTKAPNCLAFTESQYNIAIVFMNNTSNECSANTTELLTEKFKPKECPAKWFPWTRPNGQIWCHMISSVGRTYQEASDYCQGMGAEMNGFQTVEERNAFIGFLKAKPASSIISWVYIGAKRSCPTDTCAKTVQFQWQNGVSTNHSLANDNFYSPWWEGLGNCLGMLYYKEGMYDDTECVQKAAASCGMLAK	269	Yes (1-13)	No
clec-165	F38A1.10	NM_171256.2	ATGTTTCTCCAGCTATTCTCTCTTGTTTTATGTGTATCATATGCCTGTAGTACTTGCCTGGACAGTGGAGACATAGATATCAAAGGATTATGCTTCAAGTTTGTGGCTCAACAGATGACATTTAATGATGCTCGTAATTGGTGTCATTACCAAAATCCAGTCATTTCATCTTACTTGGCATATGTCCCCGATCAGTACACCAGCAATTTCTTGGCTTCCTACGCTCGCACTGCGTTTAGATCTGCCAACGGAATCTTTTGGATTGGTCTGAGCCGTAACAATATTTCTAGTTGGGTTTGGGATAACGGAAATCCAGTGACATATACAAATTTTGGCACACAACTCGGTCAGAACTATGTGGCTGAAAGCTCGGCCAACTCAAAATGGAGCACATTTGGA…	NP_741305.1	MFLQLFSLVLCVSYACSTCLDSGDIDIKGLCFKFVAQQMTFNDARNWCHYQNPVISSYLAYVPDQYTSNFLASYARTAFRSANGIFWIGLSRNNISSWVWDNGNPVTYTNFGTQLGQNYVAESSANSKWSTFGENDKNFFVCSYDPAAPPTFRPPIVTTTQVPITEDTSCKPIGSLTYLFAFSNDLDPQVVKDSWNNFHVGGIAIARFDVRDEEDIVYFTDFKNATAYLLDHLPNSKLGFGDTMTGSSSLRTIEKFYNSKEIPVCGAVCMVFSKR	275	Yes (1-15)	No
clec-166	F38A1.5	NM_171258.5	ATGTTACTTCAATTGCTTCTTCCTATTGCACTTGTTGCATATGCCAGTGGTGCCTGTTTCGACAATGACAAGGAAGTGAAAGGAGCATGCTTTAAGTTTGTCAACCAACAGTTGACATTTAATGATGCTCGTAACTGGTGTCATTATCAGAATCCAGTCACTTCATCTTATTTGGCTTATGTTCCTGACCAGTACACCAGTAGTTTTGTGGCAGCATACGCCCGCACCGCATTCGGAACAAACTATGGAAACTTTTGGATCGGTTTAAGCCGAAATAGTTCTTCTAGTCCATTCGCTTGGGATAATGGAAGTCCTGTTGCATATACCAATTTCGACACACAATTTGGTCAGAATTATATTGCTGAAAAAATTGTGAACTCAAAGTGGACTGCATTCGGG…	NP_741307.2	MLLQLLLPIALVAYASGACFDNDKEVKGACFKFVNQQLTFNDARNWCHYQNPVTSSYLAYVPDQYTSSFVAAYARTAFGTNYGNFWIGLSRNSSSSPFAWDNGSPVAYTNFDTQFGQNYIAEKIVNSKWTAFGEKDKNFFVCSYNPTFSPAIISTTQEPTTEGNSCQPVDRMTLLFAYSNDLDPQAVNNSWNWAGINLYSTFSGFAFARFDVRDEEDIAYFTDFESATSYLHSHLPDSSLGFGDNNTGSDSLVTIEKFYNSKEIPVCGAISMILSKRYPDDWNLPRTVSLVREHHGIVHAVSSVDPSGGTPSNALYNLTSKTNGMSNFGTDDGFPRLVGLISFNYGPQPIYCANPEVSGQNTIELPAIDILSSESYWVSVLTQDHGPLDAFQSFNLTWS…	466	Yes (1-17)	No
clec-168	F38A1.7	NM_001268302.2	ATGTTTCTTCAATTGATTCTTTTTCTTTTATCAGCTTCTCATGCAGATAGTGATTGTATTGACATTGAGGATAAAGAGATTGGAGGATTATGCTACAAATTCGTGAATTTATCCATGGAATTCTATGATGCTCGTAAATGGTGTCACTACCAGAGTCCAGTCCCTTCATATTTGGCATATGTTCCTGATCTATCCACTAGTAACTTCTTGGCTACTTACGCCCGTGCTGCATTCGAAACCAATCGTTTTTGGATCGGCTTGAGCAGATTCGATTATTTCGATCCCTATTTATGGGATAATGGAAGACCGGTTACTTACACTAACTTTGGTACCGGTACAGGAAATTTTGTCGCTGAACACACGCTTAACGGAAAATGGTATCTCTATGGAAATGGTGCA…	NP_001255231.1	MFLQLILFLLSASHADSDCIDIEDKEIGGLCYKFVNLSMEFYDARKWCHYQSPVPSYLAYVPDLSTSNFLATYARAAFETNRFWIGLSRFDYFDPYLWDNGRPVTYTNFGTGTGNFVAEHTLNGKWYLYGNGAKNVFVCSYDPAAPPTFPPPFILTTRQSTITSANSCQPGGPISFLFAYSNDLDPQVVKDSWDLSNIDDYSGYSVYAIAKFDVLEEEDIVYFLDKKLATTYVHSHLSNSSLGFNGTTTGSDSLRIIEKFFNNKDVTVCGSVCLILEKRYPNDEDISKTVSLVRYYHGIVYAVSSINPSGGTQSKAIYNLTSRTNGICNFGTDYYAGKLVTSVPMFYPPYPIYCANVLVSGQNITELPSMYVPQSIMYYTVFASVEDHGPLDNFQSFDF…	472	Yes (1-15)	No
clec-169	F38A1.14	NM_001028016.3	ATGCTTCTCCAATTGTTTCTTCTTGTTTTTTTCGCTTCATATGCGAAGAGTGAGTGTATGGTCAATAGCGATAAAGAATTCGAAGGATCATGCTTCACGTTCTACAGTCAACAGTTGAATTTCACTGATGCCCGGAATTGGTGTCATAACAAGAATCCGGCGGGTCCATCCTATTTGGCATATGTTCCTGATCAGATTACCGCCAATTTCTTAGCTACCAGGGCCAGCCACGAATATGGACTTGGATTCGGAAGATTTTGGATTGGGCTGAGCCGCAACAGTTCGACCAGTCCATACGCCTGGGACAACGGGAAGCCAGTAACTTATACCAATTTCGGCACCACTGAACTGGATCAGAACTACATTTTTGAAGATATGGGCACATCAAGATGGGGTTCA…	NP_001023187.2	MLLQLFLLVFFASYAKSECMVNSDKEFEGSCFTFYSQQLNFTDARNWCHNKNPAGPSYLAYVPDQITANFLATRASHEYGLGFGRFWIGLSRNSSTSPYAWDNGKPVTYTNFGTTELDQNYIFEDMGTSRWGSYKNSSLTWFVCSYAATPAPTISPEDNSCKPGKKVTLLFAYSNDFDSATVRSTWYQGFLTFTDDYAGYAIVRFDVNTGQEGIAYFTDLDNATSYVFSHLPDSNLRFGDNTTGSDSLEIIEKFYNNNSKQYSVCGSRCVILEKRYSNRLDISKTVSTVRKHYGMVHAFSSVDPSGGTQSKAIYNLTSKTNGVCNFGKDSKFADFTEEYQFFSAPYPMYCANPVVSGQNTAVLPSMNVNTECFLYWTLVTVQDHGPPDSFQSFDLKWSN…	464	Yes (1-17)	No
clec-170	F38A1.1	NM_171263.7	ATGATACTTCAACTATTTCTTCCCCTTGTTCTTGCTTCATTTGCACACAGTGCGTGTCTTGACAGTCGAGATAAGGAAATCAAAGGGTTATGTTTCACGTTCGTGTCCCAACAGTTGACATTTAATGATGCTCGTAATTGGTGTCATTACCAAAATCCAGTCACTTCTTCTTATTTGGCATATGTTCCTGATCAGTACACCAGCAGTTTTTTGGCCTCTGACGCTCGAACGGCATTTGAAACAAACAGCGGAAGTTTTTGGATTGGACTGAGTCGAAACAGTTCTTCAAGTCCATTCGCTTGGGATAATGGAAGTCCAGTGACTTACACAAACTTCGGCACTCAACTCGGTCAAAATTATTTGGCTCAAAGCGTGGTGAACACAAAATGGAATGCATTT…	NP_741312.3	MILQLFLPLVLASFAHSACLDSRDKEIKGLCFTFVSQQLTFNDARNWCHYQNPVTSSYLAYVPDQYTSSFLASDARTAFETNSGSFWIGLSRNSSSSPFAWDNGSPVTYTNFGTQLGQNYLAQSVVNTKWNAFGENDKNLFVCSYSPVAPPTFSPPSISTTQQIPITFAPPLVSTTQKITPVISTTQRMPVTEENSCKPTENGTILFAFSNDYGAQTVKKAWDGYPFKVTPCSGYAIARFDVRVEESIVYFTDFGDAQSYVYSHLPDSKLGFRDKKAGSDALQMVEKFYNSNKIPICGSIVLILLKRYPNDWDISKTVSLVRQHHGIVHALCSADPSGGTQSKAIHSLTSKTNGLYNIGKGRDFHNLIDWFPMYSYKHPIYCANPVLSGQKIIELPPMN…	495	Yes (1-17)	No
clec-172	K03H6.7	NM_001047497.2	ATGATTTCGCAGCTCATTCTTGCCAGCTCACTGATCTCATTGGCTCACACCGCATGCTTGTTGGACTCGGATAGACAGTTTGGGAATTCGTGCTACATATTTGTGAATCAACGGATGGATTTTGATTCGGCCGAGAACAGCTGTAGAAGACAACCACAGATATGGGCGAATTTGGCAAAAATCGATAATGTAATTGAATCGAACTATCTTGCAAGAACCGCCGCCACAATCTTCGGAATGGAGCACGGAAGCTTCTGGATTGGAGTCTACCGGCCAACCGTCTACGATCCGTTCAAGACCATGGATGGTAGATACTGTCAATATACACATTTCAAGAACGCAAATCCATCGATGGACTATGCCGCTGAAAGTGTGACCGACGGGTATTGGTCAACATTT…	NP_001040962.1	MISQLILASSLISLAHTACLLDSDRQFGNSCYIFVNQRMDFDSAENSCRRQPQIWANLAKIDNVIESNYLARTAATIFGMEHGSFWIGVYRPTVYDPFKTMDGRYCQYTHFKNANPSMDYAAESVTDGYWSTFSKETRMPFVCYYPASEAYASTMSSDWLENLRKTKEEK	170	Yes (1-19)	No	(19-144)
clec-173	T26C12.6	NM_001038345.2	ATGATCCGAATCAAGTATCTGATTGCTCTTTCATCCATCATTTCCCTGGCCAATTGTCGTGGATGTTTGGATGCTGATGACAAAGAAATCGGGGGGATATGCTTCAAATTTGTGAATCAAAAGATGACATATGAAAATGCTAGAGACTGGTGCCATTATAAGAATCCAGTTACACAATCTTATTTGGCTCTTGTCCAAAATCAATTCACGGCTAATTTTGTGGCATCATACGGACATAACGCATTTGGAAGCAGCGATGCAACATTCTGGATCGGGCTCAGCAGAGACCGAAACTGGAATCCATTTGTATTTGATAACGGTGTAACTCTCGGCCAGGGATGGAGCAACTTTGACAACCAAAATAGCTTGAATTTTGTTGCCGAAAGAGTATCAAATGCC…	NP_001033434.1	MIRIKYLIALSSIISLANCRGCLDADDKEIGGICFKFVNQKMTYENARDWCHYKNPVTQSYLALVQNQFTANFVASYGHNAFGSSDATFWIGLSRDRNWNPFVFDNGVTLGQGWSNFDNQNSLNFVAERVSNAKWTTFNDSTTMPFVCSYDPTEPPVFSPPTPSRAPTTTPSTTTTTPGPTTTCKFV	187	Yes (1-19)	No
clec-174	Y46C8AL.2	NM_068040.3	ATGCTTGTCAAATATACTCTCTTCGCAACACTTTTTGGCTTGGTCAGCGCCGTTTGCCCAGTCGGTAATGACTTGGAAATCAAAGGATTGTGTTTCAAATTTGTGGCCCAAAAAATGACTTACGATGATGCTCATAACTGGTGTCATTTCAAAAATCCAGTTGGTTTTTCTTATCTGGCATATGTTCCTGATCAAGTAACAAGTAACTACTTGGCAGTCTTCGCTCGCACGGAATTTGGTCCGGATGCTGAAAAGTTCTGGATTGGTCTACATCGAAATGGATCTTCTGGTCTCTTGGAATGGGATAACATGAGACCTGTTGTCCATACCAACTTTGGAAACAACGTTACAAAAAACTACTTCACTGAAAACATCTCCGATGCAAAATGGGAAACACTG…	NP_500441.2	MLVKYTLFATLFGLVSAVCPVGNDLEIKGLCFKFVAQKMTYDDAHNWCHFKNPVGFSYLAYVPDQVTSNYLAVFARTEFGPDAEKFWIGLHRNGSSGLLEWDNMRPVVHTNFGNNVTKNYFTENISDAKWETLDDNGKNYFVCSYDSRWATKPTPSTMKSTPTTPTTIKSTPTTPTTMKSTPTTPTTPTTMKSTPTTPTTPTTMKSTPTTPTTPTTMKSTPTTPTTPTTMKSTPTTPTTPTTMKSTPTTPTTPTTMKSTPTTPTTPTTMKSTPTTPTTPTTMKSTPTTPTTMKSTPTTPTTPTTMKSTPTTPTTPTTMKSTPTTPTTPTTMKSTPTTPTTPTTMKSTPTTPTTPTTMKSTPTTPTTPTTMKSTPTTPTTPTTMKSTPTTPTTPTTMKST…	456	Yes (1-17)	No
clec-175	R08C7.6	NM_068159.3	ATGAGACTGCTTTTGGTTTTCTTTCTTGTTGTTGGCTATGTATTGGGACAAAATTCAAACCAACCAATAACTTCAAACGGGACACCGCTCGACTTTGGCCTCAAGAAAGCTTGCGAAGATGTTGGTGGAATATTCAAGCAAAGGGAAAATGCTAATGCAATCATCGGCGACATTTGCACAATTACATTCCGAGTGTTGACCGAAACTGATGACGATGCAAATGAGTTTTGTCGATTGTACGCGCCATGGAGATTAAGGAGTGCTATACGAAATGAGGATGGTGGTATTCCGCAGACAATTTGTGAAGTTGAAGCCACAATGGCATGTGATGATGGATGGATTCAAATGTTTGGTTACTGTTTCCGACACCCTTACAAAAACAAAATATTTACTCAAGCT…	NP_500560.2	MRLLLVFFLVVGYVLGQNSNQPITSNGTPLDFGLKKACEDVGGIFKQRENANAIIGDICTITFRVLTETDDDANEFCRLYAPWRLRSAIRNEDGGIPQTICEVEATMACDDGWIQMFGYCFRHPYKNKIFTQAEAIKVCSNLDGHTGEIAFLHHRYIVGVWKNYFRGIDQIWVNGSETWNQYVQSTGAVDGDALALALTGHTVVFSVFPNSLIRIDPIIRLGILCQYKPERTLAEIAYLGRRYSEIYHQSIFLEDGVLIRSASHYTRSKTNAEICQKTLRPFFVDDVEPFIPNDDIMSALSDQYTEPWAISNSGAHFTMDVSKRKSSDVCLKSTHKYSVAYPDPKMPPFVLPVETSVGCDNMNSVAIVHSEIDTEFRPMSDSQSVPVWCKFGRKMNYFV…	569	Yes (1-16)	No
clec-178	T19E7.1	NM_068442.4	ATGATTCTTCTTCTCCTATACCTTCTCATTCCAACTATCAATACCGTAGTCATTCCTAGCCCTCTAAAATCTTCATATCAATCTATTGCTGGACAACGTGCAATAAATCTCGATGTCAACGTGCGTCTACTGACTGTGTTAGCTCTTCAACAAAGTGGCTGGCAACTATACGAAGATCACTGGTATAAGATGTTTGAAACCGACGTAATGTGGATTCCAGCAGAAAATGTGTGTAGATCAATGGGAGGGCACTTGGTTAGCATCAAGGATGAATCCGAAAACCTATTTGTACACAAACTAAGAAAGAAGAACAATATTTGGATTGGCCTCAACAAGCTAAATGATACATTCCACGTGTACAAGTGGTCTGATGGTTCGGAAGCCGATTATCTCAACTGG…	NP_500843.1	MILLLLYLLIPTINTVVIPSPLKSSYQSIAGQRAINLDVNVRLLTVLALQQSGWQLYEDHWYKMFETDVMWIPAENVCRSMGGHLVSIKDESENLFVHKLRKKNNIWIGLNKLNDTFHVYKWSDGSEADYLNWASSQPNEPDVDCAYMAFHQEQRGTWFDYGCREMLPQFFVCKLPMP	178	Yes (1-15)	No
clec-179	C42D4.11	NM_068733.2	ATGATGTGGTGGATTTCTCTGCTCTGTTTTATACCGACAAATAATGCATTAAACACAATGATTATTCATCATGGAGCTCTTATGACATGTATTGACACAGAATTTGCACAGAAGGAGACGTGGAAGGATTGTGTTACTTCGTGTGCTCAAAATGATACATGTGTGATTGCTCAAGCAAATCTTACAACGCCGAATGAATGTCAACTGTGCAGTATTCAAAATCTTATGCATATTCAGAAAAGGTTCCGTGGAAACATGATAATCGCGTTAAAAACAGTTTCACTTGACCCGATAACTGAAAGCATGTGTACTCCTTTTGAACTAGGAACTATCAATGGGCATTTCAACAATACTTCCAACTTGACGCAATATGAATATTCAACACAACTTTCTGAGGAT…	NP_501134.2	MMWWISLLCFIPTNNALNTMIIHHGALMTCIDTEFAQKETWKDCVTSCAQNDTCVIAQANLTTPNECQLCSIQNLMHIQKRFRGNMIIALKTVSLDPITESMCTPFELGTINGHFNNTSNLTQYEYSTQLSEDGNVLNFSYSAMKSCPPQWEHFDRARGSWCIKVIRQDGTHVEASKACNEYNAALTGLETENETYHIWKTAYSLVERYPSQPKITERIWIDGVRKVTCQEKLTFNTKEGCVSFDGFDFEDKFLLEKQGYTWEQHNPDRLGPDSGPHQDCLALWITANNRTIDDEMCSKVLDDAPVKGFACGKEAG	316	Yes (1-16)	No
clec-180	F32E10.3	NM_001307245.2	ATGCGGCATCTTATATTTACTGGATTTGTGCTCACGTTGACAGCTCTAGAAGCAGTCAATGTAGCCAAAAGTACGGACAATGATATTGTCTTGAAGGTATCTACTGAAAAGCACTCATCCCGTGACTCTCATCACTTCTCTGGCGAATGGCTTGAATCTCCATGGGGTGACCTCTATCAGTTCCGTGCTGGCGACCAAAACTGGCTGACCGCCCGCGAACACTGTCTATCTTTGAACGCCGATTTGGCAGCCATCCGGAACGTTGAGCAGTTGGACTGGATCTTATCGCATTACGCTCCACTTTCGTCTCGATTCGCGCAGAGACTTGTGCAGATTGGATTATATGCTCCAGAGGGCCAAACACATGAATGGAAATGGTTGAATGGAAATGAAATTAAC…	NP_001294174.1	MRHLIFTGFVLTLTALEAVNVAKSTDNDIVLKVSTEKHSSRDSHHFSGEWLESPWGDLYQFRAGDQNWLTAREHCLSLNADLAAIRNVEQLDWILSHYAPLSSRFAQRLVQIGLYAPEGQTHEWKWLNGNEINKTLLWSSGEPYDHSMEGRERCGLLNVEKRVLDDVDCESTSPDHHAQRYICQRTSENHKQQQRSNNYIWQKIENLFSFFGIGGSPTPHNATIPNDYEDEVLKNETSATVKSTVKFSDSEEETSSEEEESVSKTLAALPKIEGSGESTALKELQEPEGSGQIVEKKAIETTGDLVSGVDEEKLDKMINKMEEMIKSIDDLTVPPAVLERTTVSTVVLKKEEIVKQEKTDEKKVEDKKETLANELNDNKISESIEGDFDQAQSKDMPKA…	896	Yes (1-18)	No
clec-181	Y59H11AR.5	NM_001038367.3	ATGTTACAGGTTTCCATATTTCTCCTATTTTTCGTGTTTCCCGGATGTTTCGGAAATCTCATATTCGCCACGTCGAATGAGGAAACTTGTGAAGATGATTCAAACAATGGAGGTGGAAAGGTTAAGAAACCGTGTGAGCCGGGATGGTTAAAGTTCAACCGACCATCTGGTGTATGGTGTATTAAAGTATTCAATGGAACACATTCTCAAGCCGATGCTGAAAAGCTTTGTCAAAAAAATTATGGCGCTACCCTTTCCGGTGTACAAAATCAACGGGAAATTAGTTATGTCACGCAACAAGCACTTGGTACCATGAGTCAAGGCAGTGGATCCATTTGGATTGGTGCCAAAAGAACAACTCTTTGCAAGGCGTCTCGACTCTCTAAATACTGTAATACG…	NP_001033456.2	MLQVSIFLLFFVFPGCFGNLIFATSNEETCEDDSNNGGGKVKKPCEPGWLKFNRPSGVWCIKVFNGTHSQADAEKLCQKNYGATLSGVQNQREISYVTQQALGTMSQGSGSIWIGAKRTTLCKASRLSKYCNTLTSFQWTDGSASGLDGLIWNNNQPDNNYNRTDQCVVLLAARTPTVSDDLQWGANRLDDCCM	194	Yes (1-18)	No
clec-183	T20D3.1	NM_069238.2	ATGCGTCTACTTCCAGTAACTCTTCTCTTAGGAGCTGTCATCTTTGTTTCCACCAAAAGTACCTGCCGGACAAGAACTAAACCTCCAAGTACTGTACCTATGAATGAAGTAACTGAAGCTGTAACAACCAAGAAAGCAAGCAATGTTACCGTTAAACCTACAACATGTGAGGCAAGTTGGACTCGAGTGGAAAGATCAATTGGTGGATGGTGTCTGAAGGTTTACAATGGATTTGTTCATCAAGATCAGGCTTCTCAGGCTTGTATTAGAATCGGAGCTGAACTATCTGGAAGTGAAAGTTCTGCTGAAAGAGCTGTTATTGCAAGACTTGGAAAAGAAAGAATGCTCGCTGCTTCTGACTATAAATTTGGAACTATTCGAGTTGGAATTGCAAGACCT…	NP_501639.1	MRLLPVTLLLGAVIFVSTKSTCRTRTKPPSTVPMNEVTEAVTTKKASNVTVKPTTCEASWTRVERSIGGWCLKVYNGFVHQDQASQACIRIGAELSGSESSAERAVIARLGKERMLAASDYKFGTIRVGIARPTTTRAWALTDGNNDGGQQGIQWSKGEPQLGPTSGYSHNCALMWIWASTGTSPYEHGKYFHKFVHLLGRTCTEDLFVESVLLDF	216	Yes (1-18)	No
clec-184	F08G5.7	NM_001027951.4	ATGTTCGTTTGGCTGATATTTTCGCATTTTGTTATTCATACATTTTGCAATACAAATGATCATATTGAAGATTTTCTTCGGAATAAGACCGCGGAAGATATAATTGGATTACGCCAACAATATCATAGAGCCATATACAAAAAGAAAAAGGAAGAATCCGCTCTTGCAGATGCTTCACAGCCAAATTTAGTGTTAGCAGATGGAGCTGTTTTACCATGTGAAGCAGGTTGGCATCAATTTCCAGACACAGGATGTTGTTACAGAGTTAGTGATGCTGAAAGTGAATGGCATGGTGGAACTGCAATCTGCAAAGCCCTGAATCCTGATGCTGAAATGGCATCATTCCACAGTCAAGCAGAATCTATATTTGTTGCCAATAAATATTCCACAATTCATGCT…	NP_001023122.3	MFVWLIFSHFVIHTFCNTNDHIEDFLRNKTAEDIIGLRQQYHRAIYKKKKEESALADASQPNLVLADGAVLPCEAGWHQFPDTGCCYRVSDAESEWHGGTAICKALNPDAEMASFHSQAESIFVANKYSTIHAWTGLSQTEIPNTWTYTDGTPDWHWFPALAAAPSDADSSCVEMMDGLLGLIFALSLQKGQTNAYSCDESIQIICKYCPRETTSTTTVTPTTTKAATIKTSTTTVTPTTVTTTKAPTTTKTSTSTTTPKFTTTTIQTTKKITTSPTSTTASIPITCTSNCPVPAVNFKGLCYKMCRGLVKFEDSCTWCNGTMATISSGEENDFVSRVFGSNDETTRQIWIGNTESSGYLNWSQGQPTKPNDGLDYCISMDLSAGSTRGKYKYLPCQST…	409	Yes (1-16)	No
clec-185	C25G4.1	NM_069974.5	ATGCCAGACATGGTTTTTCGTATTATTCTCGTCGTTTCTTGTTTTACATCGTTTTCTTGCAAGCCGAAAGTCAAAATTCAACATGATCACATTGAAGAGTTTCTGGAAAACAAAACACTCAGTGACGTCATAGAATTAAACCAGCATGTGCAACGAGCAAGATACTTGGAGAGATTGGAAAACGAAAAAGGAAAGTTATCAGATGAAGGTCAACAGAACCTTGTTCTAGCAGATGGAGCTGTTTTACCGTGTGATGCCACGTGGCATCAGTACTCTGGAACAGGATGTTGCTATAGGACAACAGACGAGAAAAGTGAGTGGTATGGTGGAACAGAACTGTGTCGAGCTCTACATCCTCAGGCACAATTGGCATCATTTCATAGTCAAGGGGAATCGGAA…	NP_502375.4	MPDMVFRIILVVSCFTSFSCKPKVKIQHDHIEEFLENKTLSDVIELNQHVQRARYLERLENEKGKLSDEGQQNLVLADGAVLPCDATWHQYSGTGCCYRTTDEKSEWYGGTELCRALHPQAQLASFHSQGESEFVCKKYSSIHAWTGLSQTETPGVWTYTDGTPDWHWFFAQSSTMTTEKSCVEMMDGVLVLLFSWSAKKGQTQPYSCTESIASICKYCPQETTSTSTSTSTTTTTIPITSTVTTTVTTTSEPPTTVTSTTSTTESTSTVTTTIPTTTTTTTVSTTVPTTKTTTETETSIKPTETTVIITTPSTTTVTTTVPTTTVTSTSSETTTTTRTTVTSTPATTPSIAASTKAPTTQKSTPTTTITTSTVKTTVPGTCTPTCPTPTVSFNDRCYK…	504	Yes (1-20)	No
clec-186	ZK896.7			NP_502450.2	MLLFSAFLIFGFSIGFSEEASCRHPHERFIGTRCYAFVSKKHTYNTAKEYCDSHGYSLATVDNAITSNFLASSAATEFGSNNGQFWIGLSRKKDYELFNWDDGTIVSYTNFEAGFPNKQDFVAENVRNGRWQTLAEHKELEFVCSYDPTATTSAAPTTIPPTTTTTRAPTTTTVRKTTQTTATTMTTPKPTTTVSTTTTTTVPPTTTPKACPQGFVLFEPTQKCYIVLVYGNDSDYPDVPDDAPFLTRENQRCAKYGATVATIHSSDLNDLFRSLIYERFNDTRYATIGLRNIDMKTISGKWQWFDGTSPDYLNFGNMFPKTGDYIAQTSSQGFWVSYTHTAPNEGVVCSVDF	353	Yes (1-17)	No
clec-187	ZK896.6			NP_502451.1	MHFLLLITSLFSSFLLVSSSIANCNYGDIEYDGYCYTFVNQRLLFPDAQTHCATLGGVLVRVRGDQDGRWLAAIAGTEFHATYGNFWIGLQLVDGQWEWEDASTSTYKNWAPGYPFSGYDYVGAQLSNAKWVTVRSSLMLPFICYYQKGHNRNQLTTPAPSQNPGGICTGAELLLEHRCYSFIPTLLPYAAAKQKCESIGKTLAIFDDQMQINFVTSVSVSKFSMNYGSFWVGLTKNTADNTFHWADGNVNSLKNWTPGYPFQHQTVVSQQVSNGKWKTSETDTLLPSVCSGYLQ	295	Yes (1-22)	No
clec-190	M199.4			NP_502826.1	MIKASLVFFAFLALASGRRHHYDYYDCEPERGPRGREGREGPRGAQGAPGPNGTGFFWPGTCEQSDCPDGWISVNRKINNDVEKKWCINMFWNQATNDLYKTSEKVCNSYGGVMTGFKDKGEFISVFALLKNRFPNIKPVSQVMIGARRLETCASISNFGNCTITKGTKWTDLVMSIDSFFNELQQSARFSPLKKCIVANPTNLKLYVANCNVLESDYPQDLFMCGRFAPCKK	233	Yes (1-17)	No
clec-191	F38C2.6			NP_502932.1	MRLLVFFLKIAFLIKLAMPIEKMLLFYGKIVKFNKEAISITVTDLDSCVQNCFEESTFILAFWNSSGYCNLFGFSSFDEIREIESDEGDVGQYLAVKADLPNNTCPAFPFETDIKRPGNQTWKSGNGWTTRLCKAGWTLFSRPDSIFVCLKFFELKLGTNRTVALQTCVDNGAIMTGLATRSEVYWLTEFIVAPLQTGQWDGIWLNGMRDCSSNTNKTCQNFVWSDGYTIDTELLKPGFLWDPGYVNNQQDCLAVISSISDLKLNMVNCTSYDVAIGVACGYQFK	285	Yes (1-19)	No
clec-193	Y116A8A.3			NP_502991.1	MKKLIQLIACFFLLIPAASVFIRDPSFSSSSEEGYGRGKHHHGGHHSPTPNPCEVGWYAFHRPQGVWCVKVVASKLTYLAAQTACINLGGALSGLQNDKERVWIGNKGMEIMLANGGTDSGTWLGAKCSSSGCTWTDGNTVGTQGMMFAPGEPNQLSYPPCLYIWAKIGDTLKRYPYGNGYIDDTRLTTAMMSYACGKPGLRNN	204	Yes (1-19)	No
clec-194	Y116A8A.8			NP_502996.2	MLWIFLLYFIPAYNASVKMITHHRALMTCNSTEYSITETWRDCIELCAHNDSCVIAQTNLTVPKECQWCSIQNLMYIQKRFSANNNMIIALKTDTINEITESVCTPFEQGIVNGNFNNTSNLTQYKYSAQPSEDGNFLHFSYSAIKSCPSEWEPFDRIRGGWCIKVFRQGGSHDDAHRACKEYNAVLTRLETPKEMEYVWNTAYSVEAIFQKPSWEVYLETVWIDGVRKNECQVPNWKSIEGCDGLDGFEFEDKFISKKGGYTWSDKNPDRLDNVQDCLVLWINPNDKEVDDDACGSNAKIKGFACGKEAG	311	Yes (1-14)	No
clec-195	Y116A8C.21			NP_503021.2	MRLLVFFLKIVFFLKPAMPVEKMLIFYGTIDKFNVNPLINMDLNSCVRIVSDFSTVILASWNSSENCHLFGFDQILDQILEIKTNEGDMGQYLILKSDQPNSTCPAFPETDIRRPVNESWSKTENGWTTRLCKNGWMLFSRPDSIFVCMKFIQLERGATREVALQTCIDNGAIMTGLATRSEVDWLNKFVVAPLQTGEWDGIWINGMRDCSANTNKTCQNFVWSDGYTTDTELLLSGILWDPGYDTQQQDCLTVYNAYSDTKLNLVSCTEYNLAIGVACGYKFE	284	Yes (1-19)	No
clec-196	F26D10.12			NP_001255932.1	MSTVLGKLLILSVCLVGIFGNRIFGVKTCPKGWLQFEDNCYIRQPDFSSFRESVKNCEKRGAKLFHFDDSFEFEAVRNLFPDYYFTWMQAEVEEELEWLYEPYEEKMNGKNSAAKCIAFYSSPTKSYNYFYPCTSHFHSICEKSLQSFRQWMD	153	Yes (1-20)	1 (4-26)	(29-142)
clec-197	C49C3.12			NP_503090.2	MIRQLLILALCFVALQAMGVPMGNGDCGAEFKCPPNFHKSNRVNGVWCIKVYPGNMTWWEAERECRCTIKGGHLSGIESNSEKRYVEEQTLSILDDKNIKNGAVWLGAYRRKECPSGKVSSDSICHDEKTFQFTDQHTCKTLIFQDWAANQPTNNAGDDCAVLLASTEASGSNSEASGKAAVKNCLHVQGTTPILSSVGFVCGVKAAQEGGNYGGYGGGDFMVIGAAKPKH	231	Yes (1-19)	No
clec-198	C49C3.13	NM_070690.7	ATGGTTGTCTCGATGCGGTGGCTTTTGTCGGTATTCACTTTTTTATGCATGAAATACAGCGAAGCTTCTAATCCTAGAGCAATTATTTTACAAAATTTTATGGATAGCAATAAGGAGGCTGTGAAAAATTTGAAGGATGACAATGTTTTATCGAAAGCCCTAGTCAAAACCTTTGGCCTAAATTCGAGTTCATCCTCTTCGTTGAGTGATGAGTCATCTTCCAACTTGGTACTCATGGATTCCACAACACCATGCGACTCCGGCTGGACAAAATCCACAGTAAACGGGATGTGCTATAAAATTGCAACAGCAGATACTACGTGGTATGCAGCAGAGGATTGGTGTTATAGTCAGAGATATGGGTCACATTTAACATCTGTTCATAGTGAAGCGGAAGCA…	NP_503091.3	MVVSMRWLLSVFTFLCMKYSEASNPRAIILQNFMDSNKEAVKNLKDDNVLSKALVKTFGLNSSSSSSLSDESSSNLVLMDSTTPCDSGWTKSTVNGMCYKIATADTTWYAAEDWCYSQRYGSHLTSVHSEAEAQWIAATYVSTGWFPYMDNWLGLRRSCDNSTYIWTDGTPVDYLWWQPGYPGSGDPEKSCVTIWVTSLLKLNPGYVQGQFDDIWDCGTNLATPTCRYDPTSTAPHIKYDTSYTCASTTTVSTTSTVTTTKPTTTTTTPTTTTTTPTTTTTTPTTTPTTTTTTPTTTTTESTTTETTSTTTPTTTTTAPTTTTTASTTTFKTTTITTTTQTTTPTTTATTTKPTTTTPTTTRTPVDCSAKCDPFWVSYSDGCYAKIQGTATFETAKLGC…	499	Yes (1-22)	No
clec-199	C30H6.1			NP_001255942.1	MNRFFCLTVLFSYLYRFTFSANDNAKIDNLVARQYLFSNFVANNREALKKSDGSDERWLFKFMNENSIIPPTSNSKSGSLADSGQAGLVLADAIGTAKCASGWTRWTGNGCCYKEMASPMLSWYASEDWCYSQKAGAHLASVHSRAEAEWLNYQYKLWWSKMDDWIGLRRNCDNTAWAWTDGTPVDFLWWQPNYPIYGGIEDSCTAMWDSTVLRGMYDFYPGQMDDGRSCTGSVAWALCKYDPNTSIISPKWVKADCTTTSTTTTSTTTTTTPTTTTMPTTTTTTPTTTTTTPTTTTTTPTTTTTTPTTTTETTTTPTTETTTTPTTTTPTTTTTTPTTTTTETTTTPTTTTTETTTTPTTTTTTPTTTTTETTTTTPTTTTTTPTTTTTTPTTTTTTP…	667	Yes (1-20)	No
clec-202	C30H6.4			NP_503095.2	MSVFAFSFCAVVIMPNLLAMSDEETRGRQAMVANFVKDNQKTIRNGKGDKWMSNFLKTQNLTFHRSLSSPSAMSDSSSQNLVVLADVGTAACASGWTRYDLTGMCYQQSKKTMNWYQGEDYCWNLRPGAHSASVHSQEEAKWLNSLYRDKKNGGQMDSWIGLRRDCDNVTYIWTDGSPTDCLWWQPDYPKSEFAEFSCVTIWETDWLYDNPAYIPGQYDDMKECSDDGSNVICKYDPNTLNIGAKYEWKKCGLVPETTKPTTTTPTTTTTTTIPSTTSSTTSTSTTTSVVTTTTVTSTTEPTTSTSTPTTTTTMQTTTPSTTSTPTTTSTTTTTSASTTTISTTKPPTTQIDIEKCTSNCPVGWIYFGGLCYSKIQGPGRFVDFNSECTRLGGKLGEVS…	476	Yes (1-21)	No
clec-204	Y46H3B.2			NP_503499.2	MNLLPCLLIFLLYKQVESDDCANYILNSNAVSLNKINGKCIAVPNTAFSGSAAASCSDTGNGVQFVKLSIDSKEENDFVANGLKAIPYKMAYIGLGHSVAGWEWMNGDSSIYRNWAHPPDAPTAEPTTEPSTLPPAEQRRSTAVVIGIDASLFSTNSLTFAQVEFARSLSAYIGARGPAEFAFFAYGCAQMSPYMNQYPNFVSTFVDTDTMIRNLNETINHDCVRTNPLDFRSMFRDQTVYYNRYTTSYRPFKSQFLSMIYFSSSTDSDNIKAASSLYPMADSSVITINIGDKSIDISPLSIPVGKNGIRVKTADDILGLVPKIDSMIFGTTAAAAGGASKEFKEPSIDATTYTDCAYMNVTDKLWYSDGECTTERQVLCQYVLPTPPTPNPTISWQDP…	551	Yes (1-18)	No
clec-205	Y46H3B.1			NP_503500.2	MNILLVYLSYLFICFILLFKRVDSVICTDYIQSSTAVSLEEINGKCLAVTKSAVSGSATSSCNSVGKGAGLGKFVKLSIDNQLENDFVADGLMDTTYQTAYIGLGQSEAGWGWMNGDSSTYSNWAQPPVTYPPTIGQTTVPFRSTLPPAEQRRSTAVVIGIDASIFSTNALTFAQVEFARSLSTYIGDRGPAEFALFAYGCTQVSPYIYQYPNFVSTFVDTDTMIRNLNETINHDCVRNNPLDFKSMFRDQSVYYNRYPTSYRPFKSQFLSMIYFSSSTDSDNIKAASSLYPIADSSVITINVGDNSIDISPLSIPVGKNGIRVKTADDILGLVPKVDSMIFGATVASPGGAAWKAFEEPSIDATTYTDCAYMNVSDKLWYSDGNCTSTKRQVLCQYVL…	557	Yes (1-24)	1 (2-19)
clec-206	F59A7.1			NP_503546.3	MLLQLFLSLFLASYAKSACFDGRDKEIKGLCFTFVPQQMTFNDARNWCHHQNPVTSSFLAYVPDQYTSNFLAYDARTAFETKNGNFWIGLSRNRSSSPFVWDNGRPVTYTNLGTQLGQNNLAQSVVNTKWNAFGENDKNFFVCSYDPAAPPTFSPPVITSTREPRTEDSFCKRTDRVTLLFAFSNDFNSQTVRQSWDRKTLNLAQYSGYAIARFDVRVAESIAYFTDYRSATAYLHSHLPDPRLGFGDKTTGSDSLQVIEKFYNNNDIPTCGSIILILSKRHPNNADISKTVSLVRQHHGIIHAVCSVAPSGGTQSKAMYNLTSKTNGVCNIGEDGDFDELMDYIPIYDAPYPIYCANPVLSGQNITELPQMNIPFSNEYWVALTIQDHAPIDSIRSLH…	471	Yes (1-17)	No
clec-207	F36F12.5			NP_503568.1	MLVVFLFLLLSTTYGIDFSDSSESCEDGGRGGHNHGRPPRPPGNGGGGRVCDAGWKFFSRPSGGWCIRVFAGRLGRDSANQACATQGGVLSGMQNVEEINYIVSQSLSVISPARSGGVWVGARRRPACISSGITATCTKTNSFYWTDNSATGINGMLFTNGEPNNGGVKLDQDCALLTVASTPVVFNKFRTGQMDDVPCTWQDPTPTADKANKGYVCGKKARR	223	Yes (1-15)	No
clec-208	F36F12.6			NP_503569.1	MLVVFLFVLLSTTYGIDFSDSSESCEDGGRGGHNHGRPPRPPGNGGGGRVCDAGWKFFSRPSGGWCIRVFAGRLGRDSANQVCATHGGVLSGMQNVEEINYIVSQSVRLISPEVSGGVWVGARRRPACISSGITATCTKTNSFYWTDISATGINGMLFTDGEPNNGAAALDQDCALLTVASTPLVMNAFRTGQMDDVPCTWQDPRPSSDKANKGYVCGKKARR	223	Yes (1-15)	No
clec-209	Y19D10A.9			NP_503650.1	MFRLVVALSILQLVAGQCAHYEDKLIGDLCYSFYTETRNFDGAERACSGNNQNLAVLHNTLQTNFLASIVRSQTGATKFWIGLSRATPSSRFQWDDGTTMYWSNFNMNHAKDNNYVAEHTTDGKWQTIGKHHELPFVCSYDPKNFTPIPSGSGSTPDFTNGPASGATDEPISDATGAYSTDLPFSDSPTGASDLPFFGSSGATDFPVSGGPSDSPIYPASGATDEPISDATGVASSDGPLAYSTDLPFSDSPTGASDMPFFGTSDYPVSGGPFGTPDFPVSDGPSGSSDYPVSAGF	296	Yes (1-18)	No
clec-210	Y73C8C.2			NP_503855.2	MISKFLRLSLILAQVHISVSDICRYPHEKFIGSRCYAFVPKRHNFETAEIYCHGQGYSLATVDSAITSNFLASSAATEFGSNSGQFWIGLSRKTEFQLFYWDDGTNVAFTHFDAGFPNELNYVAENVKNGRWQTRDDQDELAFVCSYDPSLTTTTAPSTSLPTSTISTTKPTTTTSVRTTTQWNAVTSTTLQQSTKRTGCPDGFTYFAPTQKCYIVVVYGYDSDYPPVPIDAPFLTKENQRCQKYGTTIATIHSSSVNDFFTDLIKKSFNDSRFATIGLRNTDLKATGGKWQWFDGSSADFLKFGDSFPKTGDYIAQTSAQGFWVTYTHTAANEGVVCSVDF	342	Yes (1-20)	No
clec-212	F19F10.7			NP_001343645.1	MCEEQVAHFAPTMCMFLLSILFVLFKASYCTVPQMIIIQGRIDENSESACVPFYVEDKEFNSCVASCGNSETCVAIKYKRECNHCHKAVLIPDCKGMKMAYKNTGENILCPNVEMYLEYAPEKNVSDYDSMVQTEAVLQNDFAQEISSTITTDPSTTTRQKQCPDKRFTIFDENWCFLIVFNSVINSEEKAKILCNNSNAQLSGPETDEELVAIMNSTIDYITSEHQGNDFALWVDGIISWPVKFNVIHVLKTFGSYITSSDPHLVKKSGYHFLNEDAYSLMKLPDLGNNRFCLQLTNGRAELGTISIVNCSFPISNKLAQVGVVCGTKAT	331	Yes (1-30)	1 (7-29)
clec-213	C50E3.3			NP_001343642.1	MFMIQYLFILTFPISSSSQLIILNIAISNSILTAQMNTSEQANMTLFSGFVSHNKSECLKLEVNTSSTICAVICGRLDSCQVAYWISQNLCYLCEFGSVKMITQKTVSSYVALKITAAYLPLGQPIQTCLTPNISLRPCETGWELFRRPAAFWCLKLVNKPINKTLDTFDQKTAVGLCNEHNSKISGAETIAELTYIIDKAFSQKNNVSKSEQWGVWFDGTRKTKCGPSELTQCNSLKGFKFNDKTLVSKSGYLFSEGEPNNKNGTQKCIVLRIGNVSTAHNHGTLDDVLTISRRKIFKETSSMRKISQVDEKQTELITNLAKTWWFIYLFIMVFKQKINVYIRYVTYR	349	Yes (1-18)	No
clec-214	C50E3.1			NP_001343641.1	MWTLYVFLICFYSISCLTDLDILNVALENNILVFPSNISEASGMTLFHGRIETKSECRKVNATINSTLCTVICGKLEACQVALWTSAMFCDICEYGSVTMVVQEKTNDNVVALKRNSSSTILREPIDKCPAPSITLSQCEEGWKLFLRYNAYYCLKVINGDQFQNITQSEGVQLCLNNNSNISGLESDRERLYVFAMTIWNSLNKSKQEKWGWGVWIDGMRNKPCNMQKNETCNLMEGFNFTDATLYHKDGYIWNEGEPNGYNGNQNCVYMSLPTDSGDSRNGTLDDAGCEEHTYFLKKLVLCGKKATQIVTEAIER	317	Yes (1-18)	No
clec-215	C50E3.14			NP_001343644.1	MQRMRMLRVTLSLLCVVQCLGDMTNMNIWLPTNILNSLPNISTPSQMTFFRGSMQNISECLTMKVNSTACTVICGKFQTCQVAFWIPNNTCYLCEYGSVSLVSRIRTSKNYVALKRSSPNPFIREPLGTCPTPNLRLKTCAKGWKFALRYNASYCLKIIYDELATGALQDFIQAKAEQLCININSTLSGLESEAERIYVVVIEDQAVAIRNERSIDSRWGVWIDGKHQSSCPTTATGCDLTKNFSFRDTTLHFKAGYKWATGEPNGAGRKFCCAYVYITPNVQYHGMVDDTMCYDLTIYLKKLALCGKLAT	311	Yes (1-21)	No
clec-217	F26D11.9			NP_505048.1	MSGKLFIILLLGACFVTIVDSSRRPRNDVPDEPSCEDEDDNDNNYDSQGRPRRVGASRPTIRKVHIDDWDVVEDEDDESYNRYENTNQEGICILERKKCPQGDWKMFKRQNESVCLRVMGTPNKIDPPTAARLCRKEANGRLMTIDNQQEREWIKSTALGGSSYHWLIVAGYRSRNCQMKPHDCKDKETAFTKVNGTSDNKFLYTRWFPIVHNRITYSVLDNCLNYFTLQPLSADMLIQDFTCHDWYNIFLCGVTVM	257	Yes (1-21)	No
clec-218	W02D7.2			NP_505147.3	MRFFPVATILFLAFCAVRCAEPNTEKECQCILNNIWLDVYLLIDNSAKMGSVGLLEVASNVNSVFGFTQIRVGSNYPDKRGARVSVLTYSDSPTVHANLSDFKSTDELTSMIYALKPSTSYDSNLQSSLKLVKNMMNYKDINAPRNNTQTVIIIYAGDYVDYDEPTIAQFGDQLKADGVKIITVADISNTDHQHVSKLKWLKELASEGNGFNINDDYVSEEVQKALCSANCFCPRKYHHFITSNNETTHKYGTCVQFSIEQLSWTKAKFFCQNLHKQGYLATEYTDEKHLFNEKYFEALSSQPKPFKYHIGLHYVNGGYFWEQAIGIPLIPVSTPLYPLDNVPSTTQQCVRNIGTLDSEDLKWDNENCFNDVSPLMCEVPACDTENYCP	389	Yes (1-19)	No
clec-219	W02D7.10			NP_505148.1	MQRKLFIIVFLAVLTESMIRPISSRNYEGCECETSVKPCEEEPTPPGNEEETTSIPPITSPSTTQSTTSLPSTTSPYICNVQGYQFRVKRKNGFWWCMFASVPVYRPGEMSLSYSNAQLACASDDGWPAIITSIESDEELDVMYALIDSVTAPHLLVRPITGFWVNVTQYPNQTYYWSDGSASEQMVPQPEVIAPGGKALYTFDPVARGRGIVRIMEPTFASKNVSIPIPNVTVCGFQGIRYN	243	Yes (1-17)	No
clec-221	F17C11.5			NP_505795.1	MVHSFSVLLVLGTLFYYSQAQNAAQEVKTQVPKCNLWQGKCPPGWKTFIRPPGVRICLKIINQNATYLEAQNICRKQYNSRIHGIENKEEHNWVKMKSRLVIKQGASFMWVGARRKSWCYKTEAQLKTDDKCKSGLNSFEWDDQLTDGSYLFTQWDKTISAPEGIMSNNAPEDCVVMNVHEGDAPIDDKDCSLPQAGVLCGMTA	204	Yes (1-20)	No
clec-222	C03E10.6			NP_505862.2	MIYRIVFFVVLFPALMECYRSHHSDDIVYYPDSYESEIRYIPGPPGKPGPPGRAGNYGQPGSQGPIGPPGSSSCNYECPPGYYSTSRNNAGIEHAWCIKMRSTAKTFNSNLFVNLDIECKKEGDVLTGFQNYTEFKAVYDKFKSSLSSVINVNKMPMILIGARRKDECTKIRQPECTSINGNQWTDGVTNGKNFFESPGFFAQQQPSPGSGTKMCFGIWTATKKLYSYKCTESDTNKPAKLIMCGKPAPCVF	252	Yes (1-18)	No
clec-223	C03E10.5			NP_505863.2	MPKLLVLFILSLYISPVESNFYKNYNKQYKPIYNYPPPPNVYYPPDYIYEDYSPEDDYYQGPPGPPGLEGPPGPNGPPGPDGPPGPPGPPAEKSTSTTTVSPTTESTAAPSTSTETPTTESTAAPSTSTETPTTESTAAPSTSTETPTTESTAAPSTSTETPTTESTAAPSTSTETPTTESTAAPSTSTETPTTESTAAPSTSTETPTTESTAAPSTSTETPTTESTAAPSTSTETPTTESTAAPSTSTETPTTESTAAPSTSTETPTTESTAAPSTSTETPTTESTAAPSTSTETPTTESTAAPSTSTETPTTESTAAPSTSTETPTTESTAAPSTSTETPTTESTAAPSTSTETPTTKTTIGSTSTISQSCIETECDDGWIKTLRGNNPQKTLCMKL…	1034	Yes (1-19)	No
clec-224	ZK863.9			NP_001041207.2	MKRFQVFIYFCAYILVVSSASAKLDLGSIKKQQTYPSGTGTTISTSVSTVEPCNVGCQNGWVPYGGNCYRKMVDVLTQESAEQECVELGAHLASFETTDEATSVKNLVLSSPLFSDDLLSFTSSSQETWIGLSKTNNGAWKWVNSSDVDFTNLPDGTTVNGASCVSMNISGIWQPKECTSTASSFICKRTAASQI	195	Yes (1-22)	No
clec-225	B0365.5			NP_001021349.2	MNSLRKANFFWAFSVIGVFLAESACPVGFDLVNLKCIAITSHLLSQHKAETTCKDMNAHLIFIQTAIDNTAVLNYASNITSPMWIGATCKVSEEPTKCMWDDGSYLSYSNFLPGYPVTNIGTCVYLDSPNQPLKGRWISATCDLAEYHAICEVNK	155	Yes (1-23)	1 (7-29)	(25-152)
clec-227	F08H9.5	NM_074187.6	ATGATCTGTGCTGTACTGACCGCATTGCTCTTTGCCGCAAATATTCAAGTTGTCACTGCTGATGTCAACCACTGCCCAAGTGGATGGACCTTCTCTACCAACACATCCTACTGTTATATTCAATCTGCCCAATACCTCTCCTACAGTGAAGCTTCAAACTACTGTCAATCAATTGGTGGTACTCAAGTATTCATCTTCACACTTCGAGAACTCACCTGGCTTACTGACTTCACATCATCCTCGTTTGCACAGCCATGGCTAGCAACTACCAGAAATATCACAACTGACAAGTGGTACAACTCGGATGGAACGACACCTGCTGCTACATATTGGACATCAGGAGAGCCAGGCGTGAATGGAGATTGTGCAACATTCAAAGGAGCAGGTGCCAGTGGACTT…	NP_506588.2	MICAVLTALLFAANIQVVTADVNHCPSGWTFSTNTSYCYIQSAQYLSYSEASNYCQSIGGTQVFIFTLRELTWLTDFTSSSFAQPWLATTRNITTDKWYNSDGTTPAATYWTSGEPGVNGDCATFKGAGASGLKATQCYSIQPALCRQMPALCPSQTSYGGQYTGSGTITSPGYPNQYYNNLDCVYTILSPNNTYITMQFSPYMVEEYFDWIDLFDGPNTTYPFLGTTDDWWSLRFNFESSSNAVSFIFHTDSIVTDKGWLLTWSAKTKTPPISQSGQNGSFTSPNYPNNYDPYTEQIYYVNAPTGFQVNLTIPDFVTEANYDVLEIYNTSTVISSGLVANLSGSAVAPYSWLSPSNYVTMRFRSDGVVQKQGFSIVWFIQ	381	Yes (1-20)	No
clec-228	H02K04.2	NM_001028834.2	ATGATTCATCCGAATTCGATTTATTGTTTATTCTGGATAATTTCTCATGTGAGCGCTTGTATTCCAATGGTCCCGCCGGAGACAACTACGACGACTACAACTACTACAACCACTACAACTACAACATTACCGCCTGTATGCCCTGATGGCTGGTTCTCATTCCAACGTACAAATGGTTTGTGGTGCTATATAATCGCAACACCTCCGGCTGATGGCTTTGGAGCCGGGGGAGCTCAACAATATTGCCAGGATAATCAACAGGGATCCTTCTTGAATGGGTTTGAGACTGCTGCTGAAAGAACTCAGTTTATAAGCGATCTGAATACTGTCGATATAGCCCCGTATAATTTTGTTCTCATTGGTGCAAAGAGAGTATGTGCAGTTGAGCCATGTGCCACG…	NP_001024005.1	MIHPNSIYCLFWIISHVSACIPMVPPETTTTTTTTTTTTTTTLPPVCPDGWFSFQRTNGLWCYIIATPPADGFGAGGAQQYCQDNQQGSFLNGFETAAERTQFISDLNTVDIAPYNFVLIGAKRVCAVEPCATTDPYEWQNGVSTNNALAGDFMPFYDGTGDCQSMEKDMGGRYNDITCDATTAYSCGKYAA	192	Yes (1-19)	No
clec-229	H02K04.1	NM_074403.3	ATGATTCAACGGATTTATTATTTATTCCTTGTGTTTTTAAATGTGAACGCCTGTATTCCGATGGTTCCCCCAGAAGAACCGACAACTACTACCACTACAGCAACTACAACAACGACTGCGCCGCCGCCTGTGTGCCCTGATGGCTGGTTCTCATTTCAACGTGCAAATGGCCTCTGGTGCTACATTATTGCAAGACCACCAGCTGCTGGCTGGACCAGTCCTCAACAATATTGTCAGGATAATCAAATGGGATCCTTCTTGAATGGATTTGAGACTGCCGCTGAAAGAACTCAGTTTTTGAATGACGTGATGACTGTCAATCTGGCTCCGTACAATTTTGTTCATATCGGTGCAATGAGAGTATGTGCAGCGCCACCGTGTGCAGTTACAGATCCGTAC…	NP_506804.2	MIQRIYYLFLVFLNVNACIPMVPPEEPTTTTTTATTTTTAPPPVCPDGWFSFQRANGLWCYIIARPPAAGWTSPQQYCQDNQMGSFLNGFETAAERTQFLNDVMTVNLAPYNFVHIGAMRVCAAPPCAVTDPYEWLNGVSTNNALANDFMPLYDGSGDCVSMELPQGGRYNDITCDALTAYSCGKYAS	188	Yes (1-17)	No
clec-230	C29F3.5	NM_074406.5	ATGTATACGATTATTATTATTTTCGCGTTTTTTTGTATGTTTTCTGTTGAAGGATGCATTCCAATGACTCCACCTGAAGAACCTGTTGTAGTTCCAGTTCCTGTTTGCCCTGCTGGATGGTTTTCATTCCAACGAGCCACCGGATTATGGTGCTACATAATCGCAAAACCTCCAGCTGCTGGGTGGACTAGTCCCCAACAGTATTGTCAGGATAATCAAATGGGCTCTTTTGTCAATGGATTTGAAAGTGCCGCGGAAAGAACTCAATTCCTTCAAGACGCACTTGCCGCTAATTTGGCTCCATCCCAGTTCCTTCACATCGGAGCCATCCGATCGTGTGCTGCTCCTCCCTGTGCCACAACTGATCCTTACGTCTGGCAAAACGGTGTCTCCAATGAC…	NP_506807.1	MYTIIIIFAFFCMFSVEGCIPMTPPEEPVVVPVPVCPAGWFSFQRATGLWCYIIAKPPAAGWTSPQQYCQDNQMGSFVNGFESAAERTQFLQDALAANLAPSQFLHIGAIRSCAAPPCATTDPYVWQNGVSNDNNFANDYIQLYDGSGQCLSMDLAKNGEYNDITCDALTAYSCGKYAA	179	Yes (1-18)	No
clec-231	C29F3.4			NP_506808.2	MHWRLTVLFFASAQLSEGCLPMVPPEEPVTPVPVCPAGWFQFQRATGLWCYIFATPGAGWTTPQAACQANYGANLNGFESAAERTQFIQDMLASNLAPYTFVHIGAMRQCAPCTVNDPFVWLNGVSNDNTFANDYDSLYDLTGDCLSMDLGNNGQYNDITCDAETAYSCGKPAA	174	Yes (1-18)	No
clec-232	F36G9.11			NP_507006.1	MNKILIFFFLLTIVSLAASHRHKHGKVKKIVKVMTVGGKPMNDFGGSRRGGFRRRGGDTHVHHHHHHHQPKASSSSSSSSSESREEPIVGAEKPVHTTLSAPLPTPKPLPPACEKEWLSFKRKSELWCVLVGNQGADNHAFSQAEAEKICKKHGATLTGVISSEERDKIADEALHQLGEMKMEVGAVWLGATTTPDCTVKSCGEEDTFKWTDGHTTGVAGFKWGEHEPDNQDYGSDKACIQQIVMSPTYAKDSTNHKFAEFFEHGDFDKHSCKGGESPKTRLYACGKKAV	290	Yes (1-19)	No
clec-234	F26D2.12			NP_001256707.1	MFTAFPIIPLLLSTVELINACIPTQQIETTAAPTTITTTTSLAPITTTSTARTTAPTTTTSLATTSAATSTTTTTTTTTVPTTTTTAIPCPTGWDGFERPSGPWCLRVYISPGNRAHAFSGCSAKGGSLSGVQNQAEIDYMASSYISLNGGAGFLWVGAQRTSPCLSSNLDASCTTLNSFEWTDGGKTTGTDGFIWQSGQPDNGGAALDEACCLLSSAAVLSDEQCLRADPTGYVCGQPGL	241	Yes (1-20)	No
clec-239	Y102A5C.16			NP_507288.2	MICVCLFVLISVARSCIPTQQIETTSAPITTTTTTTTTTTTSTTTTTPIPCPTGWEQFERPSGTWCIKVFIGLGDKANAVSMCAAQGAVVSGIQDQTEREFIVSSYVSLNGNTVGVWLGAQRTAACWSSPLTATCSKTTSFEWTDGSATGSDAFIWNVATEPNNGSLNEHCLLMNWQGFMSDQFCTIPDYTGWVCGKRPM	200	Yes (1-15)	No
clec-241	F49H6.2			NP_001343584.1	MSLVFIIYFFLFFTISLMNACIPTQQVETTSAAPTTMTAIVTTTSTVSPTTTTTITTTTTTPIPCPTDWLGFARPSGPWCIRVFVASGDQPTADSLCSSEGAVLSSIQSQEELDYMANSFIALNGASSAFWIGAERTAACMSSGLTATCTRLNSFSWTDGSATGTAGFVWNGIEPNNGAGMTESCVVENYMALLSDQQCTRVFPGYACGKAS	212	Yes (1-20)	1 (5-27)
clec-242	Y68A4B.2			NP_507369.2	MLLLFIFPVVNSCIPTQQVETTSTTTTTTTTTTSTTTTTPIPCPTGWAQSDERPSGPWCIKAFRDFGITQYDAQAACGAQGAVLSGIQNQVEMQMMAGLAMTGGHWLGARRTAACIGQLVTATCTRLNSFEWTDGSATGTDGFNWRLSDGEPNNLFLNVFIQYENSWFFFQYWYRQVILQNTLKLCCNILGSKNSTIGLSYYYINHFIF	209	Yes (1-12)	No
clec-243	Y68A4B.1			NP_507370.2	MLLFFLIPVVNLCIPTQQVETTSTTTTTTTTTSTTTTTPSVYCCWRSHSCGQCCAAEGAVVSGVQNQAELQYMQDSYVSLYGSETGSFWVGAKRTAACLESQLTLTCNALNSLEWTDGSTTGTDGFLWRNGDPNNGGIYYPAYKDNCLAVDARVGLLADQPCGTAHYMGYGCGKTPM	177	Yes (1-21)	No
clec-245	C31G12.2			NP_507555.1	MLFLILIPVVNSCIPTQQVETTTSTTTTTTTTTSTTTTTPIPCPTGWEEFERPSGTWCIKMYAALGDRANAISACAAEEAVLSGVQNQAELDYMITAFNAVDTIMAMDTTFWIGGERTSACLTSGLTATCTALTSFEWTDGSTTGTDGWIWRSGEPNNAGGLEICATVEITYVSLADQRCDRADFNGYACGKSPM	195	Yes (1-12)	No
clec-246	F16H6.2			NP_507556.2	MIFLFLIPVVNSCIPTQQVETTTTTTTSTTTTTPIPCPTGWEEFERPSGTWCIKTFAIVGSWQDGQNGCATHGAVLSGVQNQAELDFMCDSAVEGAFWVGGQRTAACPGPGLTATCTALTSFEWTDGSTTGTDGWIWRPIEPNNAASCPVINAWTYNLADQVCTRSDFDGYVCGKSPM	178	Yes (1-12)	No
clec-247	Y51A2A.1			NP_507577.4	MLFVILSLLLLSHTTQSCMRMVPPDDVSITTPVPTDDPDNPVTEPMVTDPTAPTAPTTEVPISSTATEPVTTAMPCPTDWMMFDRPSGAWCMKVFKTEKVLPGIAAERCEAEGGVLSGIQNQEELDYITNSYSAFGEPFDAIWIGAQRTTACLASVQTATCTKDNSFEWTDMSTTGIDGFLWSGADPNNGGPALNEHCVIAFVDGPRLADISCARDFDGYVCGTAAV	227	Yes (1-17)	No
clec-248	Y51A2A.11			NP_001024256.3	MNSIFYLLALVACVANFIFCQNIQDAASNIIGQATRAVGDAAGAAAAANVRLSNGHFASNFHIGHHSDHDNEDNGHIYQGGVANGAVEGGVINDGVLEGGVLNKGHHGTDYIVG	114	Yes (1-20)	No
clec-249	Y51A2A.7			NP_507583.2	MNSIFYLLALVACVANFIFCQNIQDAASNIIGQATRAVGDAAGAAAAANVRLSNGHFASNFHIGHHSDHDNEDNGHIYQGGVANGAVEGGVINDGVLEGGVLNKGHHGTDYIVG	114	Yes (1-20)	No
clec-250	F11D11.14			NP_001122911.1	MQLLLLILSMLVIRSFCDMKMVKLYGKVNESAISSTLNVETAEECITRCYYNSNCILVRIFQTSCEVFNFQKAIISVAMSNNTDSGYLVLKTTASITECPDSYKKLTFAITSGYTWTWKTDGDEYSFVGCRDGWKRFEREIDGTVVCMKSYYRTRVNNDYAKQLCVGEGAKLTGVASAEECQWIREAVNGMSPPWNNYGVWIDGRRNCTDEPCNVIYWTDGFTTTFDALVSTNAQIPSTKFKGGWEDCLTIVPGSGQGSTINDLSCGNTQLILGFVCGYQLEDL	284	Yes (1-17)	No
clec-251	F11D11.8			NP_001343577.1	MIFLSSFFYFSVFLLPFTSCDVKMIKIFGKVTETTEPQAFDAVKDCIDECFEDSECLLAFFNSACFHYYVSDQSITVVETDRSEGSYVAFKTELPDATCPASYKDIKYSVTSDSGDIYSWKKTDAGWSYSQCREGWERFQKTEQVVWCVKVMVEQVTQQVAKDKCIEQGAVLAESGTFEECEWKQDTVATGDNMKNRQKRQALCVDSCLPLTQETEGQYGLTPSTNFYISYSTENGCMMAVITCVGGGATSFEYSIVSKKHVYIEYDSKELNVFKVQLSCYEYGWAAFTYTENAVQNNMISCDVDFQIPTTSTIATTTEASPSTSTESTSTPREPSCYHCYYKL	344	Yes (1-20)	No
clec-252	F11D11.7			NP_507659.1	MRLLLIFFYFSTFLFPLSTSDLKMIKIFGYTDILQLQNFENVQSCIDGCFEQPNCLAVHFKSVCSHYFVNNYSVTVVESDRSEEHYVAIKTELPEATCPASYKDIKYSVTSDSGDIYSWKKTDNGWSYRQCNFGWKRFQKTDTLVMCVKVMVDQVTQQVAKEKCIERGAVLARIETPEECKWKQDIVANKYFEKGIWIDGRAASGTRIESCDDKFPELVSYETSAGDCLYTAAFRHSGYFYDII	244	Yes (1-20)	No
clec-254	F11D11.5			NP_507661.2	MIFLSSFFYFSVFLLPFTSCDVKMIKIFGKVTETTEPQAFNTVKDCIDECFEDSDCLLAFFNSVCSHYYVSDQSITVVETDRSEGSYVAFKTELPDATCPASYKEIKFSVTSTNGEIYSWKKTDNGWIYKNCNDGWTRYPKSDGTILCVKIKLEKVTQQVAKERCIEESAVLARVETSEECEWKHGFVENRSAKLVETVVLNSMGTDTDIFWINGRATGDINLDDCINQYDHYSQFISYETSAGNCVALFDSMYPFSLSDLPCDWEIGYMCEYVLQ	276	Yes (1-20)	No
clec-255	F11D11.1			NP_507665.2	MWSIFLLPLFVMNFLVHQAQCQVKMVLFYGTIVTGIATNVTSSKSVGDCRNGCFEDEHCFLMYFRVEKCYFHSYLNTGQLISVVEVHKSQWAYVAFKTDISNIPNNTCPESYKDLKFSVTSFSGEKYSWIKTSGQWKFANCRTGWKRFERKDETVVCMKVFPCISIEPQSAAITRCVEQNVTLTGIASLDEAKWVQEYKISNKTYPAWIGGARDCPEDSPCTIFKWTDGYTNLYDALNNNAQLTERTGFDNCLAILPPRNNTDAIIFSQPCGYSGFNYVCGYKIEF	286	Yes (1-21)	No
clec-256	Y17D7B.6			NP_507666.2	MWSWPVFACFLHFLVPEAACQVKMVLIYGSVTSDATGISTTFSTVEDCKNGCFGSESCIIAYFSLTTCVFYNYVNDGKTITVEENSNNAYVAIKTNISNIPNGTCPASYNDLKLSVTSAVGEKNSWTRASTGWKMVNCRTGWKRFERDDNGTVVCMKIFPLFNEGGQAAAMRRCQQDNVTLSGIASMEEAEWVRDYEITTPRQRVFIGGERDCPDTPCTTFKWTDGYTKSYEVFSNAELTQQMNEEGYNCLVIRIKVGTAAIMFSQNCAASGIPFVCGYKIDI	283	Yes (1-20)	No
clec-257	Y17D7B.8			NP_001041188.1	MRFWSLFFLSFYLILELLVPKAYCQTRMVLIYGSVTSSGTSTSTTFKTVEDCKNGCFEKEDCIMMYFMLEKCRFYSYATNGQSFSILAQSKSYVAIKTDASNIPNNTCPDTFTNIKFSYTSPATGDTYSFKKNSTGLSYTSCKTDWKRFERADGTFVCMNIVLSNGTTYTKAQERCQELGGTVTGVASVEESKFLQTKVPGPQPKGFWIGGGRNCPTVPCSSFRWVDGYTTSYDALVPSNAALTVSKNTDANSENYLTVFASNGTPLTINDINQDFTSLIVGFVCGYKIL	290	Yes (1-24)	No
clec-258	M162.2			NP_507836.1	MFPKLLFLAILIPSSLTDCPDIDGQTREIKGICYKFVTSLMKYEDARDWCHHHNPAGPSWLAYVPDQETSNFLAVYAGSIFGEGFKHFWIGLNRDPISKTLSWDTGLSVSYTNFGSNVAQNYFSENITNTKWNTLGDDEVHNFVCSYRPSTVPATVTRQPQARRLAAMKN	170	Yes (1-17)	No	(19-146)
clec-261	ZC15.6			NP_507913.1	MKSVTVFLLAGTTFAIYFDGKGSRHSSSSSEEHGGHGPRPGPGGPGRGGNCSPGWLRFERQSGVWCVFVGLAGINDNSFAQKDGQSACVALGATLTGFQNDKERMAVADEAGRKLGAAGGGIAGLWLGATTRAGCKAGACGPLNTFMWTDGVTTGTAGLKWATGEPDSVDYPGTAACIQQFIMLPNWVPGPYDLEGFRTGFTHGILYKFSCIAPVTPGTRMFACGKMAAG	230	Yes (1-15)	No
clec-262	ZC15.2			NP_507917.2	MHIHIMYLLFVILIPKMLSLQMIVTYGKPTNFTDATSFSESSWESCVEECYLQNTCVLAYSPTSPLNCQLYPVNRIFSVQKLYSTDLVAFKVTNSTATCPTGDNPPTFGNLTNYGSISTDLVDYTYSVSYGSDDTWSLSYNLTGRVCADGWSMFVRPTTNWCLQVFGSPSVSYTQADAIHNCTNIGTVLSGLETLDERDFVAAGALTLLGAGYPEFAAVWVSGMRKPECYSDGWENLAECAGTNMEQFTYTDTYMANYAGYTWDPNTPDRNSTGVWQNCIQMWIRIESVSPDFPYDTNPNGNSDDATCNVADSDDFSLRGFACGKLPEIPADA	333	Yes (1-19)	No
clec-263	F26F2.6			NP_507971.2	MRKLYFLFCFTVLLAAQKGPSYKFGVIDGEPIDLINSTSVQVKDFDECVEKCEEDLNCILAYQKSDSEPCQLFPWNTISGVKGNESGGVGQVAFRVYTDQPACELNLPRLLNGKKYPIHENNTREYLWTIDTSEEGWKISYIRTTLDDNLRCGNWSFFRPYVDGCDANCSVTMVQDYAKPGPETVKPRDAQISNWDECMHMCYEEEECQIAYLDSDAKKCVWYSSDDGLTFMNKSSADSGKRLVIKMKVDETTCLFTTPQLLDSFKFGTQSTEPSTTEISTTEGTPKQSCKDTNARFIPAVEGCYKMVRVIPKDLVLSSDITNNEAQEQCLEIGGDGLMTVATNDTLNYFLKGDYLEDIKMTPRFHVGIIKKDDTWTWRLPQLKIDQSPIPWSLNTRKV…	611	Yes (1-16)	No
clec-264	F31D4.4			NP_508027.2	MRFLLFFQFILQLTHSKTPCAPSWLHIAHLDSCFLSAPQPAEFSEALEYCTQSNASLVIINSEEEASIVREFFARENPSFFNWIGMRWNARAADFQWIDGKSKNYTYFLPDEPGVSGECIAWVLDDNLDGWQAISCYYSQFFMCQRPAEGIITTWHRDEEGTIVSPNWPNSYENLEYDTHIIKSEPGTRILMYFEEVDTEHNCDIITVTDDYGISGRTLFRLSGSHRNHSVISNRNHVMINFKSDEDNIGKGFVMRYKILRPLPVKVFSSNSFGTVTSNNYPNSPDSFLIQYYLIQCPIAHHVALKLKAMQLDKSDRVKIFNGNDETAGKLKIFRQFSPSSVDLIKTTQNSMFISYDTGEQFNASNHWAFEYNCIPDGNLGDEIII	386	Yes (1-16)	No
clec-265	M02F4.7			NP_508518.1	MSQNLIFVISLIASVFYCTNALTCPTGTKIYNAKCYAALGMDMTRDNALAYCRKTYGPYARLTTPLTYAENNFVTEQVQLHANWHTWLEYVADGTYIVGDDGKPPIYTNFAVGEPFSVNVGYCITIGMNGYWYAQPCPDSHSVLCEFDLVPPTPKPVLTTTVKPSGFPSCVQKYLNFVPCQSGWEYYPPTCACFKIISNTTYYNAMNTCRSMGGTLASVHNAGEAAFINRLGVQANSYWVSTATARDNIIIGLTYNSDRGYFQWDDSTVFDYAQGFAPAEPADYTSQGQIILNNPMGYATYMRMGNCAYQTCRYAACKRYVY	322	Yes (1-21)	No
clec-22	F49A5.3			NP_001343583.1	MSTSHLLEPLECDEQPDIQTRFERFQHVVSNYWKNILIGLLFQIVYLTIVVFLTYFLARENICEADSTSTSTKRLPIYSAFPTSAPGDYSCADGFTYVNHKCWKFVTGPQRRADADKACFNLDGSTLFSIRNEQENQAALEFVKDQKVDNLWTGLMYYADDPFSCTWDVNSGTTEAYHNFAEDHPNNEYGDCIYYMTTGTQAGNWANGSCTETMSFVCELPATVYDKNCKYNYENYCYTPYNQLETSRDAKNFCASSGSNLTSIHSANENRFLVSILPSYSIIVLGGFAFSKNVVLWLDGTPTIFINAILINRGNCLFLSSQNGHWFGYDCLTEKAHFVCKQRISGQ	347	No	2 (36-58) (272-291)
clec-24	F49A5.4			NP_001256729.2	MFNKFLKRFTAHFSISTICVICITLFTGVTPHLNELIFLSILPIPPVIKMMLGKLNRFLQLHWMVILLGIIFEILFTIGVVRLTYFLTKQASVESNKITSSAIQTSTVSTFSGISTKSHTSPTPRLLSTSSTLASGNRTCTDGFTHINNKCWKLVTGPKSRADADKTCYDLGGSTLFSIRNDQENQALMEFVKDQKVENLWAGLICDRHGPAWCTWDLQSGTTAVYNNFADGWPSNEDKICNYFMTNGTQAGKWASASCTETMSFVCELPATIYDNTCEYNYDNYCYTPYFELKLSSEAQTFCASSGSNLVSIHSANENRFVYNIIPPGTETSIGGVAYSDDSLLWYDGTPPLFTNMIQLENGNCLFLYNDYVHWFGNNCLTTKCHFVCKRRISEK	396	No	2 (13-30) (59-81)
clec-25	T20B3.15			NP_001024149.1	MPKSSVCEDQEFDKPHEQKHVERLQRVVSDHWKNILIGGLSEIIIVSFAVLLTYFLARQPTCETEIALSSTLPTSTLPITTIGPKSSQIPISSTLSTAAPDKNYCTGNFTYVNHKCWKLVTGPQSRAEADQACFILGGSTLFSIRNEQDNLAVLEFVKEKSVENLWTGLVCVGHDPFSCTWDVKSGTTAAYSNFAKDNPNGDCIYYMTTGTQAGQWASGSCDEAMSFVCELPATIYDETCVFNYDNYCYIPYDQINTSKQGQSICELSGSNLASIRSGNENRFLMSTVSVFSIFAIGGFAFSDDLILWYDGTPMGRLHRNHALSVHWTVFQTPLPPLKRLMKTQVPLVD	349	No	2 (35-57) (283-349)
clec-27	Y102A5B.1			NP_507257.2	MSKSYEFEELECDEPTQQTRFEKIQNVASDHWKDILIGVLSQIMYLSFVVLLTYFLARQHLCETELFTSSTLPTIPITSSRSRPDSTSTSTTRSVTSTIPTPSVGNYTCTDGFTYINNKCWKLVTSSQSRADADQACYNLGGSTLFSIRSDQENQAVLDFVKNENVDNLWTGLICDDHGQFLCTWDVDSGDISAYNNFAKTYPNNVTGGCIYYMTTGSQAGQWTNGACNKALSFVCELPATIHDETCKYNYNNYCYITNDQLKISSDAQQICTSSGSNLVSIHSANENRFLTTIYSPPVLVGGVAFSSNLILWYDGTPSTFNNIKSITNGNCLFINDTHGGWYGFDCFTGSGDFICKQKIREM	363	No	1 (35-57)
clec-28	F49A5.5			NP_001023950.1	MSDIDEIQELQEPSQPKTQPYSEKFKLFMTNHWKNILIGGLAEIIIIVFAFMLTFILAKQPACETGIVTTSIFHTSTLPSTLTYASSSYSTKPDKSSIATSTTLKPKTLPVTTTSNSLSTHTKLDTTSISATFATMPTPVSGNLTCASGFTYVGNKCWKLVTVQKNRADADQACFSLGGSTLFSIRNDQDNQAVLEFLKDQHVENLWTGLNCVGINPFTCTWDVKSGTTSAYNNFADGYPNNMAGGCIYYKTTGTQAGQWSSGSCNEIMSFVCELPATIYDSTCKYNYNNYCYTPYDQLQISSDAQSICASSGSNLATIHSANENRFFMGIFPSFSMIALGGVALSGDKVIWYDGTPSTYTNIRTLTRGNCILLSNDVGRWDGYKCMIDRAKFICKRRI…	402	No	1 (36-58)
clec-29	T25E12.9			NP_507235.2	MPTFYEEHSENAQPEDQTLLQKLHLFVYDRWKSLLIGGISQICIITSVVLLTYFLARQPTCEAVFATSSTSTLQTMTTSDSLSSHTKPDTTIISTRTLPISSTMPTHASDNVTCAVGFTYVNKKCWKLITGPQRRADADEACMNLGGSTLFSIRSDIENRALVDFVKDKRIENLWTGLICVGKNSFSCTWDVNSGTAAVYNNFAEGYPNNVYGDCIHYMTTGTQAGQWASGSCNETMSFVCELPATIYDDTCDYNYDRYCYTPHYFIKHSSEAQQFCAGLCSNSVSIHSGNENRFVLTLYLYTNSSILIGGIAPSYDFVLWYDGTQTTYNNIDSIANGNCLYLNDLNTRGNWFGLNCLTSRSWFICKRRIGENC	374	No	1 (34-56)
clec-31	F49A5.2			NP_507258.2	MKLSVQHDWKLGPSSLIDESTSLVSKNPQPLSTRPPLSKKWSQFLKHHWLAVLIGVISEILILSGAVLLTYYLANNSTSVTGNTASSDIDSSTALSFTGTRSAPANISSCTFGFTYINGKCWRLFTDPQTRENADSACMSYGGSTLVSIKNEQENNAILNFVPNSAVENLWTGLHCKANTTCNWDLESRSTDTNLVYTNFASGLSSNECVYFITAGSEAGKWKSDSCNQTMSFICELPSTIHDDNCDNIYNNHCYLRYDLSYTVAEAQTFCKTKCANLVSINSANENRYVQSIYNDTNGYIQLGAMLLSSDDIYWLDGSLPVYNNIKRTLNGNCLFMSVSKHRRGFWYTVECTQRSWFLCKRPAGIVC	368	No	1 (49-71)
clec-32	F49A5.9			NP_001023952.1	MSESYVFEELDCDEPTNEQTRFKRLQHVVSGQWKNILIGLLSQTLYATFLVLLTYFLTKGRVYETEIVTSSTFPALPSTSSKADSTSASTTTLLTPAPSNINTCVFGFTYINGKCWRLFTDPQTRENADSVCMSYGGSTLFSIRNEQENNAIFDFVSNSSVDYFWTGLICKGNTISSCIWDKESGSADGYDNFSDDYPDVAIGECVYFITTGSEAGKWKSGSCNPTMSFICELPPTIQDNNCENNYNNHCYLRYDLSYTVAQSQKFCRSICGNLVSITSANENRYVQSIYIGGGYITLGAVVPNVNIIYWMDGSPATYNNIQHYTNGTCLFLNLAWDSTDHWYTVDCAEESWFLCKRSTGANYIC	365	No	2 (36-58) (289-311)
clec-33	F49A5.7			NP_507262.2	MSASHLVPEKWIQFLRLHWLIILIGVITEIVIITGVVLLTYFTTHHAACAADKITSSDFQRSNVFSLTSDSTNSEALSSSTTNIPMTTFSTNEASSSTKLLSTSSTAEISSTTRTVSRSIKPETSTASTTIRPLTTTTTPAPSNNVGCTFGFNYINGKCWRLVTSLQTRDNADFDCMREGGSTLFSIRNEQENNATLDFVSNSGVAYIWTGLICNANTSSSCTWDLKSGSAANYDNFAKGFPNKTIGDCVYFIANGTEAGHWKSSACNQTMSYVCELPPTIHDDNCDNNYNNNCYVRYDKSSTIADAQEFCKTKHGGNLVSINSANENRYVQTLYYVSGYIPLGAVVPNYNVIYWMDGSPATYNNILYYTNGTCLFLNFSWGGSGDFWETVECTDKSWF…	411	No	2 (20-42) (334-356)
clec-34	T25E12.8			NP_507234.1	MPGCLPSVFEKWSQFLKFHRRIILIGGASEIIIITVAVIVTYCLTKQPACEIYTGTSSPAFQTSTVSSFTESLSNSDTSPASTTTEPLPTSSTPGKIPPNNITCAVGFTYINHKCWRLFTDLQTRENADGACMRYGGSTLFSIRNEQENNAMLGFMLNAGVDNLWTGLICVGKTTFSCTWDMESGTTSVYNSFASESPDNTYGNCVYFIITGTQAGQWKSGLCNMTMSFVCELPPTVHDKNCINNYNNHCYLRYDDSDTVVEAQRFCNTKCANLVSIHSANENRFIQTIYYVDGYIALGAVAPIIDYIVWMDGSPQLYNNIQDNSNGTCVFMRILWGGAGYWYTIDCVKRSWFLCKRPAGIVC	363	No	2 (22-44) (288-310)
clec-35	Y102A5B.2			NP_001256728.1	MMFEKLHRFLQLHWKIILFGVIFEILITIGAVRLTYILSKPFCETDTITSSAIQTSTVSSFATTSTGSDTSSNSTTTRPLSTSTEPAPPFTLDCTIGFTHINGKCWFLIPIRRTREDADAVCMGYGGSTLFSIRNEQENTAALDYLSNAGVNYVWTGLICAGNTSSSCTWDMKSGSAADYDNFANGEKVIGFPNETNTSCVYFITSGPDAGQWKSGSCNQTMGFMCELPPTIHDGSCDYNYNNQCYLRYNTPHNIPDAQEICKTRCANLVSISSANENRFIRSLFTTQGYVLLGAAVIYYDDIYWLDGSPAVYNYIERYQHGACLLLNVNWVYITDGAWYTERCTTPGKFLCKRPAGTVC	360	No	1 (12-34)
clec-36	T20B3.16			NP_001024150.2	MPNLPPVLGKLNQFLHLHWKIILIVVTFELVIIIGTAYFTYVLSSHAACETDKFTSSAIQTSTVSTFKETTTTSDISATTRPVTTSSTQAPPNNLTCSVGFLLINGKCWQLLTWGDYRSNVDYDCWGKGGSTLLTIRNQQENDALVNFVSDIYYENFWLGLVCKGNTTSSCIWDKFSGTAEGYDNFAPGHPNVTIGECVTINTRGSRVGQWESCSCNVYMYFVCELPPTINDNNCYNNYNNHCYLRYDKDKAYSIADAQKFCKTKCANVVSINSANENRYVQSIYYIKDGYITLGAAVLDRDDIYWLDGSTSTYNNIRNYNNGTCAEMLLSWDTGYWTTTECSSNGWFLCKRPAGIECLN	360	No	1 (21-43)
clec-37	Y102A5B.3			NP_507255.2	MPTLPPVLGKLNHFLQLHWRIILIVVIFELSVIIGTAHFTYVLSNHAACETDIITKTTIRTSTVTSFTKTSTISETPSTTSLVSISSTHAPSNNLSCHIGFELIGGKCLQLLTGVGTRANGNHNCWLHGGSKLFSIRNEQENSAILDFASKNNIGNIWTGLLCHGHTISTCIWDIVSGSAESYDNFASGYPNVSTASCGYFITTGKEAGQWKTGLCNQQNSILCELPPTIYDKNCEKNFNNHCYTRFDDAYTVAEAHEFCKPMCAEVVSINSGDESRYVQSIYNVKEHIILGVAVLNDNNIYWLDGSSTVFINIGNNDNGTCAIMDVSFGMGYWTTIECSQKAWILCKRPAGIEC	355	No	1 (21-43)
clec-38	T25E12.10			NP_507233.2	MAIFYDDPLERLNQPIKTKSYRKKQVVQRVHVFIFDNWKLILLGILNLIFLIIAIVFAILFFVGSADCAQLPDYTTSPASQLTTSAISSRTSEVQTNAITTTQGTPSNKTSTTTPSTSKVICASGFTLVGTKCGKLVSSNQPRTEADSICKGYGGSTLFSVRNEQETRDMLDFVKDSNIDFLWTGLVCNQTARTSCIWDVKSGTTADYNNFADGFPNVVYGYCIYFIVTGNSAGQWGSEQCSQLMNFVCELPTTIRDPDCKYNYNKNCYIRFDITLTIPQAQRFCNEKGADLVSIHSANENRFILTIYDIHGQILLGGLAPAVDFIVWLDGSPTTYSNLLYFYDTRSCVLMTVARGGPYDGDWYTMNCNVQEFFLCKRAIDF	382	No	1 (40-62)
clec-39	T25E12.7			NP_507236.3	MTSFYDNSSSSSKPVPLKTSRAQKIQILIFDNWKLILYGAISTLILVLAIMFSTLFFALPAANCDENSEPTKYYTTNAEITTTITTTNQKTTSTASSHLTTISSSATQIYSESSSSSTSQSTFTQSPPEISTTTIAPSDFSCQHGFTLVNNKCWKLVTSNQARPDADKICNGYGGATLFSIKSEQDNRAMIHFVKGQDIDFLWSGLLCSAGEPISCIWDIENGSTANYSNFADGFPNIVYGNCVYFITSGDEAGQWGNEQCGQVMNFVCELPATFQGKDGCKNNYEKSCYLRFDLNLTVPQAQNFCLEKCANLVSIHSANEVRFIMTIYDFIGEILIGALAPAQDFIYWLDGTPANYNNLKFFYNSTCVHMTVAPGMQNVGKWFTRFCTETGKFLCKRS…	405	No	1 (35-57)
clec-40	T20B3.13			NP_507252.3	MLSGLRKVFRFSRATAVDAPENYSIPSVSAEETEPDETPNERTIVDAYDPPKSEFEPGDRQRHFGILHYTVNNRFKKMMLIGIINVFLILAFFLFMFFFVVQPNVHGGETAVTTLSPTTSSEKVPICTNNFVLIDEKCLQLNTTLYSKPTAEATCNRLGATLLTIQSSEENQKIQSFLSIHQISQIWLGLICNGKSVTSCQWDNGSNVTYYDFAPGFPNVDTGICVSYNITHNSIGQWESLVCYKQLPFVCELPTTTSDNCTNNYKNHCYIQVDQSATIPDAQRICQAQCSNLPSVHSVTENLYLTSIYKFSDTSIILGGIASTPKSIWWFDGSPVNFLNFKTSQRTVASSCIVLHVGDGGDWDTVDCSTTVSTFLCKRATGVSCK	386	No	1 (79-101)
clec-78	F47C12.2			NP_500454.2	MLEKYGRCRKRRLLKEVVLILLVAAVQPVLSSSKSTPEAQLTDVELTCPDDWIRHGTKCYLPFNIHQSWPFAMTTCQRYGSTLAKIQTGSENQFIASLLSKPGKPTEGKEYWIGLTVEVLDDDELYLWSDGTPTSRYVGFWRQDQPNFLNGSCALGKVERKDLEWRLDTCNLLRRFVCERPACVQGSYFCSSGSCISESKKCNGHNDCDDGSDEQNCPSAFQPNCRTYEKGESGQLSSTNYPNSYDPNLNCRHVLEGPINSRIELTIEHFETEPDFDILTVLDGGPAENSTTVIKRLSGSMETVQTITSATNMMIVQFRTDAQSNARGWQLKWRAVPFTCGGHFTAQAYIQSFVSPGYPKTFANGAECVWTVESTPGQVVSLIFDDFSLRAEDSLIVYN…	3514	Yes (1-31)	1 (3383-3405)
clec-167	F38A1.4	NM_171260.3	ATGACTAAAAAATCGTTTTTCATTAAGCTTATAATTTTTATATCCCAAATGTGTCTATTATTTATTTTGCTTGTATTTCTATTTTATACCGACAAAGTGTGCTTTGACAATGATGATAAGGAAATCAAAGGATTATGCTACAAATTTGTTTCCCAACAGATGACATTCACTGATGCTCGTAATTGGTGTCATTATCAGAATCCAGTCACTTCATCTTATTTAGCATATGTTCCTGATCAGCACACCAATAGTTTTTTGGCATCACACGCCCGCTCTGTTTTCGGAACAACCGATGGAAGTTTTTGGATTGGTTTGAGTCGAAACAGTTCCTCAGATTCCTTTACATGGGATAACGGAAGTCCGGTGGCTTTTACTAACTTTGTTACTCAACTGGACCAG…	NP_741309.3	MTKKSFFIKLIIFISQMCLLFILLVFLFYTDKVCFDNDDKEIKGLCYKFVSQQMTFTDARNWCHYQNPVTSSYLAYVPDQHTNSFLASHARSVFGTTDGSFWIGLSRNSSSDSFTWDNGSPVAFTNFVTQLDQDYIVEDIVNTKWNSFRESDKNFFVCSYNPAAPPTFAPPTISTTQEVPVTQNNSCKPKRDQATLLFAYSNDLDPQVVKNTWDMLFHDRTYSRFAIARFDVRNQEAIAYFLFFEFAKSYLYSHLPDSSLGFGDNTTGSDSFKTIEKFYNNQEAPVCGSVCLILEKRYPNDEDISKTVSLVRYYHGIVYAVSSINPSGGTQSKAIYNLTSRTNGICNFGTENYAGKLIDRVPMSSLSYVIYCANPVVSGQNIIELPPMTVPFEDVYWIT…	488	No	1 (7-29)
clec-176	E03H12.3	NM_068291.1	ATGAGAGCAGCGTTTGAAAAAGACAATGAGAATAATGTTCTCATATTTTTGCATTTTTATTTTGATGAAACCTCGGCCTTAAGCATGTTTTTTTCGTTTTGCTTTTTTATTATTTCAATTATTTTAGAATTGAATGCATCAGTGAACATGCTTCTGTTTTGGGGATATCCAGCTTCTGATACAAAGTTCTGTGAACCACAGTTAAAAACTAGTACTTTCAATAGTTGTATTGACCTATGTTTATCTGAAACTTATTGCATGCTCGCTTTCGGAAATGACAGCTCTTGTACGTTATGCGACATATATGCTGTAAACAAAATCACACAGTCAAACTCTATTACAAATATAAAAACTGCAATTAAAGTAGATTCTCAATTCCAGTGCCCAAAAAATATGACA…	NP_500692.1	MRAAFEKDNENNVLIFLHFYFDETSALSMFFSFCFFIISIILELNASVNMLLFWGYPASDTKFCEPQLKTSTFNSCIDLCLSETYCMLAFGNDSSCTLCDIYAVNKITQSNSITNIKTAIKVDSQFQCPKNMTINQYNYTNGFNNYKAKYSAPTWTISYDKNCLNTDFRMFPRPVGAFYLAVLPSVGNKIKSTSFCKNLSSSLDIAGMQSKKEFDYVLKTAKFITGYTPDYQYTTVWLSGTMRSACQTSPIPSGCDGLNAFSGFPYQDNFDVYQFAPGYPYIAKTSAPRSLQLLYAQTESELEGKVSDAYSEYVCDGQNPAVICVFSFTCGGLAK	335	No	1 (26-48)
clec-203	Y50D4B.5			NP_503376.2	MPSRSLPTTQTDPLLPRSSNRSRSTSSHHSCKTIVKILFIFIGILMISAPIAYGLTIMTGNYDDSKPYSFTYFITNVFNTFISIVPVSISSVASKQSPPTTKTEFPIPSSSNFSTETEFNSPIKRTETFNEEESNATNETFLSKEPISTFSTTITALPVSGERPISTIIVNHGENHENPPLAQVATCPDDWMTYERPQGRWCMKAFYGKMSQSDAEAECNAVGAKLSGLQNANERMNISYVLRDLVYKDGGGKYTAWLGGKRKASCPTGASCARLNSIEWTDGHTTGTDGFSTGTRELDGTYLQKFRGVQQCLHMIVTPYSDTELGFADFVHGSVDDEFCTATWVKAYVCGKLPS	355	No	2 (38-60) (70-92)
clec-226	R10D12.5			NP_001343572.1	MNLCFIIAFFVFATTMLHLLLLIIMHSKVFCNSYSMIVTYGRPTNFSSSIPNSAPTWNDCVVQCYISNTCVLAYSPASPIKCQLFNVNRVFVVEKLQASDDQFVAFKTVKSEVTGTCEDGRTSFTRPTTNWCIKVFVDPNALYTASNAISSCSNVNSVLSGLETLEERNLIATTAVSALGPGYSQFAALWVDGTRKDQCVADGWESNPDCTGANMNQFSYTDMYLTNYAGYLWDPNQPDKQAAGPWQNCIQMWIRIESADPNFPYATYQNGNVDDAICDGTNSSAYALRGFACGKLPYVPLGA	303	No	1 (5-27)
clec-233	F21H7.4			NP_507097.1	MPFYYIFYYQPPVSYKKQEFLRRKVRKMRVAILFLLFATSTLAIFIDGGGRGGGGGGGYYSHSSSSSSSSSEEHGHHRPPHRPHRPPHRPHRPPRPPPRPECDEGWLRFERPNGVWCINVVHSGVTNGYFSQPQAQAACSASGATLTGFQNDNERMTVASEALKKLTAAGGQIAGLWLGATNTPNCKVASCEPYATYTWTDGDTTGNGGFKWGRDEPDNLNWPGPTICIQQFIMQPNWVVGPNDYAVWKNYFTNGDLDKYQCGAQAYPFTRMYVCGKRGVSR	282	No	1 (30-49)
clec-238	Y102A5C.17			NP_507286.3	MGDCFGIVLSGKNPRKDRIKLRSSYMICVCFFVLISAVNSCIPTQQVETTTTTTTTTTTTTTSTTTTTPIPCPTDWEQFERPSGTWCIRVFVGSGPRSNADSMCSVQGAVVSGIQNQEEIDFIVGSWISMYGSTGSMWVGAQRTAACWTLQGQTAACSKTTSFEWTDNSATGTDGYVWNSAVEPNNVGGMEQCLVLTWTGLMSDQTCARTDYVGYVCGKAPM	222	No	1 (21-38)
clec-240	F49H6.1			NP_001343585.1	MAMTGISPSVFCPPWSMFTAYLILSLHFFTGTLISACIPTQQVETTFVPVTTTTSSLIPLTTTSTAIPSIVTTTTTTTTTTTTTMPTTTTTAIPCPTDWEEFVRPSGTWCIRVFMGIGDQPTAAGLCGGEGAVLTSIQSQEELDFMRSSYNTVVGTLGFFWIGGQRTGACISSGLTATCTALNSFSWTDGSATGTAGFVWNTGQPDNGGAMLNEPCVTVNYLGVLSDDACDRYDGFGYACGKEPM	245	No	1 (15-37)
clec-266	C25B8.4			NP_001024428.1	MTKLNIPPVSLDSKSVLCLTVTIYQSSFEKFYVTKSYFRIFKLVLLVAAVGFVSTRFAQVKLFNWSYKDFGTNAFTDISLDQRQHYHDFPTGTCPDGWVRFSDSCYWIEQHKQSFAEAEKRCYEKNATLFVVNSQDEWDAVREHFPQTGYTWIGLVRFTHFEKSQDAPIWQTEGAVNPTRLNWLIRPYKPVSNGWSALANCAAHFSAAINWDASAYTYFQPCSFKFYSICERNGTILDFLNRKFDFQD	248	No	1 (38-60)
clec-26	T20B3.12	NM_074853.3	ATGTCAAAATCTTACGTGTTCGGAGAACTAGAAATTGAAGAGCCATCTAATAATCAAACACGTCTTGAAAAGCTTCAACTTGTCGCTAGTGATCATTGGAAAAATATATTGATCGGTGGATTATCTGAAATTATAATTGTTGCCTCTGTGGCTCTATTAACCTACCTTCTGACAAGACAACCAATATGTGAAACAGCAGTTTCTACAATTTCTACATTGGCAACCAGTACTTTACCTATTACAACAAAAAGCTCAACAACACATTGGTCGACTTCCAGTACTCCGATTTCCAGTACTTCGCCAACTTCAGCTCCCGAGAACTATTCTTGTGCTGCTGGGTTCCCCTATATCAATCATAAATGCTGGAAGTTGGTCACTGGGCCCCAAAATAGAGCAGAT…	NP_507254.2	MSKSYVFGELEIEEPSNNQTRLEKLQLVASDHWKNILIGGLSEIIIVASVALLTYLLTRQPICETAVSTISTLATSTLPITTKSSTTHWSTSSTPISSTSPTSAPENYSCAAGFPYINHKCWKLVTGPQNRADADQACNNLGGSTLFSIRNDQDNQAVLEFVKDQQVKNLWTGLICDNNDPSLCTWDVQSGTTAAYNNFAKGYPSGVNEECIYYMTTGTQAGQWASGLCNETMSFVCELPTTIYDETCKYNYNTYCYTPYSLGKTASDAQSYCTSLGSNLVSIHSGNENRYVMTINFGRNKNILIGGVAFSNDVMLWYDGTESNFNNIYQIKDGNCLNMNNTNGGWYGGDCMASNNYFICKRRILEK	367	No	No	(110-238) (248-361)
clec-44	R07C3.12			NP_493851.3	MFSGGSLVSIHNSIDNRALVQSSISYDPKWIGLICSDANKPCNWTDHSSDTSNYNNFDAGNPNLYAGNYTLMAQSGSAAGKWVSADDFSQFRYISTTAAISTRAPATTPEAPGRCPAGSSSLNDITCVKLFDTPMIFQGANLVCRNISGGGNLVSIHSAEDNTALLNLAALNNKTKTIWLGLTCQSPSPSSCEWTDGSGTTSNYNNFTSGYPKPVRGPRGYMWALGSDIGKWFSSDEDYSTHSFFCEVPKSSNVSAAETPLILIFHFCYSVNTYLLSEPDAREFCLSLSEDLVSIHSQAENDFIQSLISNTVIDEFRTGAATDGVGKYWVDGSFFDYSNFGYFGTNLGKCSSLSMSGSVVSKGQWLSNDCSNKIPFICKHPKHFSTPAPYVSGQCNETQ…	505	No	No
clec-111	Y71A12B.5			NP_001355369.1	MVVFYGQPVDYSQVSMKSYSLSTCIAYCYNMDTCVAVYTPDSSEVCIVFEFGQISTLQQLEASSGKVMGVKMLSANSTNCSTTSDGNSMVTGYQLNNTFYPYSISDTWTFTSGSSVSCQANFTMFVRPLGSWCIGIIPTTTCLTQQDSATQCKSLYGGVLSGLQTLAERDFVAATAQPWLGLQSNFTTYGVWINGARKTSCMETVKSVDCNGTNEFAYSDPLLTAYDGYTWAANQPSGVDYVPSSSNCLNLYFTETTILGIDDYMCNVASLRGELCYKGYACGIEPS	287	No	No
clec-113	F47G4.1			NP_493450.1	MMVTFGEPGVYSSYSNPLPSTDTWEDCLEYCLGLSTCVAVYNNNCQMFEIGQISTATSTSETKIAFKFLADNATCPIQEPTSLQGHYFTNTTYQPYTVSYSAPTWTFANSTQLECPTNYALFVRDLGPWCMKVIQHYACCNKTIAATMCNSYGAQLSGLDSTAEYDFMLAGSWPIFKNVTTNKIGSTQYYATGVWVDGARTLACMGNTTYPCNTTQAFSFTDPTLSSPPGGYLWLPGRPDGGDAPADGIVLNLYTTELYGMEDTPSSEPVSGVYCWMGYLCGAVPT	286	No	No
clec-114	C49A1.9			NP_493484.2	MVLIFGQPVVSPNYSNRTATISFCSGYCFSMDTCVAVYVEKGSKNCQVFSLGQLKRLRERESSTELKIAVKMEFTANTCSKTATANTMKNSVATDTSYLEYTMTVNSESQWIFTTTITLNCPVGYRLFKRPKGFWCIGVTSVNQCITQVDSVAKCKASEPSAILSGLQSMEETNYVYGIGQPLLKKDSGYYRYGYWVNGERKSSCMPPAKKSASCNSTNEFSYTDPLLSAYAGYQFAPPDQPDGLTTQDQFAKCLNLLIGNTVLVGIDDNGCNMSTAGLVPTNICYKGYVCGVKPTSLNSTF	302	No	No
clec-116	K04H8.1			NP_493489.2	MCPQKKFYVLATPLHSQRTQIMVLMHGEVLTHGGGLSDFTKKPVNWSTCVTNCHSKVNCIVAGFEYETCTHIELGRVFTIKRLNAYSEKMVAVKGTWTIQELKCSEGFRMFHRHKGSWCIKVVTRPGTSQAEGANFCYTQHNGVLSSFDSEEEKNFVLNETMRFVEKYQIHAGYQGDAYWMNGERKNSCMHQYQEGSDCDGIKAFNITDPLISEVFENWADNQPSGMRDNKGAGGCIVFRVGTKEGRSTDDVPCDWGNFPLGTFQYLIKGFICGTRPG	278	No	No
clec-171	Y77E11A.9	NM_067679.2	ATGCTAGTATGGGGAATACCCAACACCACCAACAACACGCAGGTGAACACTTCTCTAACATGGGATGGATGCTTAACAGCCTGCTTCTACTCACCAGCATGCGTGATGGCTTGGCAAAATGATTCGACGTGCTATAACTACGCCTTTTACTATGTGGATTATGTAAGTAGGACCACGTCGGCAAATGAGTCGGTTGTGGCGTTTAAAGTGAACAGTCCCAATGGAACATGTCCGACTGGCGCAATTCCGCCGACTTTTGATAATCAGAATGCAACGGGTCATTTATATGTGAATGACTATCCGCCATACTTTCCTTACCACAGCGACTACTCTATTTACGCAACACCTACCGGATGGAAGATTTCTTCTAGAATGAATCACTCCTGCATAGACATGACC…	NP_500080.2	MLVWGIPNTTNNTQVNTSLTWDGCLTACFYSPACVMAWQNDSTCYNYAFYYVDYVSRTTSANESVVAFKVNSPNGTCPTGAIPPTFDNQNATGHLYVNDYPPYFPYHSDYSIYATPTGWKISSRMNHSCIDMTDVIVRADNSMVCLMTFRTSTAGSFSYNRSLELCKSKGVDALFGAVYPEDFEQLAEIGERERNETANRNTYARIDGIRTKACQSTPRTPYCMSPKGFTFLSSVPTFEHYNWVTNSSAMATANDNCLVLVFNGNNAVKVDVKSCEGNFNPLPAQFFVCSRPAWEN	296	No	No
clec-177	E03H12.2	NM_068292.1	ATGCTTTTGTTTTGGGGATATCCAGCGTCCAGTATCAAATTTTGTGAACCACAGTCAACAATTATTCATTTTGACAGCTGCATTAATCTATGTTTAAAGGAAACTTACTGCATGCTTGCTTTCGGAAATGACAGCTCTTGCACGTTGTGTGATATTTATGCAGTTTCCAAAATTACACAGTCAAATTATACTTCGAATATTCAAACTGCAATAAAAATTGATTCCCAACTCCAATGCCCGAAAAATATGACAACAAACCAATATACTTACACGACCGGATCCAACAATTATAAACTAACGTTCTCGGATCCTTCCTGGACAATAACCTACGAGAAAAGTTGCGTAAATTCGACATTCAGAATGTTTCCTAGGCCAACTGGACCATTTTGTTTAGATGTG…	NP_500693.1	MLLFWGYPASSIKFCEPQSTIIHFDSCINLCLKETYCMLAFGNDSSCTLCDIYAVSKITQSNYTSNIQTAIKIDSQLQCPKNMTTNQYTYTTGSNNYKLTFSDPSWTITYEKSCVNSTFRMFPRPTGPFCLDVLWSVGNRVKSSTYCKDLGEGLDLAGMQTKKEFDYVLKTAKTKSYYNTNYKYSTVWLSGIMRSACQTSPVPSGCDGIKAFSGFSYQDNFDVYKFAPGYPKIPSSASPRSMQLLISQSESAFEGMIGDALSDYICDGQSPPVICVFYMRRSCCMKIQTIQKKSIHS	297	No	No
clec-182	C33D9.2	NM_069119.2	ATGACGTTTGAAAACTTTCAAAATATCTACGAAAAAACAATTGATCTGAGCTCGATTAAGACTTGTTGGATGTTTGATGGAACAATTCATGAAGCAGAGAAAGATTACCCGGATAGAGGATACACTTGCACGGTTAAGATTCCTGGATGGGTTGCGGACGAAAAAGAGGCAAAAGATTATTGCAATAGTAAATTACCGTTTTACATCACTGGACATCGACCAGGCGGAGCTTCAACTAGATGTACATTCCTGGTTACGGTTGCATGTGAACCCGATTATTGGCAAATTCTCGGGAAATGCTACAAAGTGTATGATGGAAAGTTCACGTATAAAGAAGCTGAAGACACTTGTTCGAAGCAATCAGTCGGACCTGAATTGTCTCCAAAAGTAGCAAATTTC…	NP_501520.2	MTFENFQNIYEKTIDLSSIKTCWMFDGTIHEAEKDYPDRGYTCTVKIPGWVADEKEAKDYCNSKLPFYITGHRPGGASTRCTFLVTVACEPDYWQILGKCYKVYDGKFTYKEAEDTCSKQSVGPELSPKVANFFARNMHLFLMEIENIRKAWVSVPNLEDYYENGKGHAAVYVQDAAYRHDERVGSIMMFDQNSEHQVICEYTPPMTMAEMYYLAHRYSEIYPIHVYKHGAIIPTQSYYTITQLQGKEMYNTQELKDACKGVGNILNVESFPITAIEQEFEDVKPYLKDHQFSLVDAYKNDGCSSGDYLTEGKQVYLGGTAKTGHCDAHSCIVKF	335	No	No
clec-189	M199.6			NP_001023323.2	MKVAFKVKTAEGSCPDIEGSPVTGDASTTTFFAKIQNYTITFIGTFEKFSMSRCEEGWAFFKRESVNWCFTSVTKTDVTYSAAEASCVQFGATLSGLESQLEANAVVSILQTSRSQKQLQSIYMRIDGQRTEECQETPTTENCMSIDGLTRHDKGVKNFDAYQFMTDSSAGATDGKNCMVSVCDGVNDGKIEFAECEISTSYSISYMLCGCRIDNVSMQFIVPTLK	226	No	No
clec-216	F26D11.5			NP_505046.1	MSSNLFILLLLGGCFYNFFYTRRTHVHDEESSSDEDDYDNFFKEENSEETHLRRFSDTGPVNFNVFEDVPDATNKSIAEYEKIEPDEICMLQYGKCPQGNWRMFRRQNETVCLKVMNGCHYGTPLRKNAAEKYCREEADGRLMAISSHEEREWLHTLGIIFHNDAPLLIAGHRNRECKLNPNQNQELCSNRTTKYLEADGTNNYTYLYSFDNWLEAADDDCVGYRQTDISVKSLLISSKLCDPIPGVIPIQIYSWLCGVTVMK	263	No	No
clec-260	Y60A3A.2			NP_507868.2	MGRPTRQKQSNIRNLANWKAAQAEARILAEEQQRGSTQNRRATLPAASPRQLNGRLTNGPRRSSTPRSSIATSSQAVKRKLRSLANIIYFSFLLAFFGNNKHDGAEAACQAQGAKLSGFQTTDESMRATHLLRAVINQASPGANTVAWLGGIRKASCPTVQSCTPANSYQWTDGHTTGTAGFTFGVNQPDILGGVQFCLTQNVHAKVDSGLTSAQWHFFNGNLDDVECYATLNTYLCGKVPN	242	No	No
