# Supplementary material for: Identification and Functional Analysis of Cytokine-Like Protein CLEC-47 in Caenorhabditis elegans
Source: mBio. 2021 Oct 12;12(5):e02579-21. doi: 10.1128/mBio.02579-21 (PMC8510530; doi:10.1128/mBio.02579-21)
Supplement: FIG S2 [file mbio.02579-21-sf002.xlsx]

## Sheet: spl Figure 2
TMHMM result
# CLEC-47 Length: 160 # CLEC-47 Number of predicted TMHs: 1 # CLEC-47 Exp number of AAs in TMHs: 22.86122 # CLEC-47 Exp number, first 60 AAs: 22.82581 # CLEC-47 Total prob of N-in: 0.88549 # CLEC-47 POSSIBLE N-term signal sequence CLEC-47 TMHMM2.0 inside 1 6 CLEC-47 TMHMM2.0 TMhelix 7 29 CLEC-47 TMHMM2.0 outside 30 160
