# Supplementary material for: Identification and Functional Analysis of Cytokine-Like Protein CLEC-47 in Caenorhabditis elegans
Source: mBio. 2021 Oct 12;12(5):e02579-21. doi: 10.1128/mBio.02579-21 (PMC8510530; doi:10.1128/mBio.02579-21)
Supplement: FIG S4 [file mbio.02579-21-sf004.xlsx]

## Sheet: spl Figure 4
	Spl. Figure 4. Verification of secretion of the CLEC-47 (CLEC-47-HA-HIS) in eukaryotic cells. Western blot assay analyzed the recombinant expression of CLEC-47 in HEK 293 cells. The indicated pcDNA4-HA-HIS backbone plasmids were utilized for protein expression. Six hours after transfection, the culture medium was changed to Opti-MEM® I Reduced-Serum Medium (Gibco). Immunoblotting was performed wi…
