# Supplementary material for: Identification and Functional Analysis of Cytokine-Like Protein CLEC-47 in Caenorhabditis elegans
Source: mBio. 2021 Oct 12;12(5):e02579-21. doi: 10.1128/mBio.02579-21 (PMC8510530; doi:10.1128/mBio.02579-21)
Supplement: FIG S5 [file mbio.02579-21-sf005.xlsx]

## Sheet: spl Figure 5
NetNGlyc 1.0 Server - prediction results
