# Supplementary material for: Identification and Functional Analysis of Cytokine-Like Protein CLEC-47 in Caenorhabditis elegans
Source: mBio. 2021 Oct 12;12(5):e02579-21. doi: 10.1128/mBio.02579-21 (PMC8510530; doi:10.1128/mBio.02579-21)
Supplement: TABLE S5 [file mbio.02579-21-st005.xlsx]

## Sheet: spl Table 5
Supplementary Table 5. The expression profile of antimicrobial peptides and proteins and detoxification proteins in C. elegans fed with recombinant CLEC-47 expressing E. coli cells.
Gene name in C. elegans	Average Change-Fold after treament of CLEC-47	Sequence of Forward Primer	Sequence of Reverse Primer
cpr-1	2.41	AGACTACCACGGAGCTGGAT	AAGTGCTTGTCCTTGGCGTA
cpr-2	4.38	GCCGGTAGATCAAAGGGAGG	ATCCCCAAGAGTTGACAGCG
cpr-3	1.35	CCACTCCCCGACACTTTTGA	ACACTCGGTCGGAAATCACC
cpr-4	1.31	TGATCGTTTCTGCATCGCCT	CATCCGTATCCGCAGTTGGA
cpr-5	1.24	AGACCCAGTTCGGATGCAAG	AGTTGGCTCGGTGTCTTCTG
cpr-6	1.14	ACCCCTTGAGATCGCTTTCG	GTGTCCTCCTCCGAGCTTTC
cpr-8	1.13	TGGCAACAAACAGGGTCACT	CACTGCCTTCCCCAAGAGTT
cpr-9	1.19	AGGTTAAGCACGGAGATGCC	CGAGCTCAGCCTTGAAGGAA
cnc-1	2.36	CATCCTTCTTGTTGCCATTGTC	CCAAGGAACATCCCGAGAAG
cnc-2	2.11	CCATCCTAATTCTTTTGGTCGCT	TCCTCCATAACCTCCCATCA
cnc-3	1.24	AGTATGGATACGGCCCAATG	CCAAGAAGCATTCCAAGAAGC
cnc-4	1.1	GCTTCGCTACATTCTCGTCC	CCAATGAGCATTCCGAGGAG
cnc-8	0.72	CTACCATTATTGGACTTGCCAG	CTCAATAACTGTTGGACGTGG
cnc-9	0.85	CAATACGGCGGTTACTATGGAG	GCATTCCAATGAGTCCAGGT
cnc-10	0.96	TATGGAGGTATGCCTTATGGTG	GATCCATAACCTCCGTTTCCG
cnc-11	1.56	TCTTCTCCTAGTCGCCCTTC	CCAATAAGAAGCCCGAGAAGT
abf-1	1.03	TGCCTTCTCCTTGTTCTCCT	ATCCTCTGCATTACCGGAAC
abf-2	1.33	GTCCGTTCCCTTTTCCTTGC	TAATGCACAACCCCTGAGCC
abf-5	0.81	TGTGTAACACGAAGAACCGAC	CAGACGCGATTGTTGGAAAC
abf-6	0.62	GATCCTGTCGTAGCGTGATG	GCATAATACTGTCCGCTGACt
irg-1	1.08	TAAGGCGTTGCTAGTTGGGG	CCAAACATGCGCGGTACATT
irg-2	1.23	GGGTGTGATGGTAGCAGAAAG	GGGAATTGATCAAAGAAGTTACG
irg-3	1.35	TCGATCAATGTGATGCTCAG	CCGCCTGACAGTTGAAGTC
irg-4	1.56	TGTGGTTTTTAGTCTTCGTTGGA	TAGCACTGGTTCCTTGGCTC
irg-5	1.47	TGTCAGAGCAGCAAATAACGA	TGATGTGGAGAAAGCGGTGT
irg-6	1.83	ACTCGGAAACCTACACTGCC	CGACTACGGTGGAAATGGC
irg-7	1.2	CCAGCCAGCAACAGGAACAA	AACTGAGCGGATGTGTATGGA
ilys-3	1.62	GCGAATGATCTTAGCTGTGC	CCAGTTCCAGCACATTGACT
lys-1	1.08	GGATTCAGGTTACCTCCCCAGCC	GGTGTAGATTCCGACAGTCAGTCCG
lys-5	1.15	TCAAGAATGCCAGAGCTGCT	ACTGCATCAAGAGACGCCTT
lys-7	1.31	CCAAATAACGCGAATAGCAA	AGGAGGTGTAGATTCCGACAG
lys-8	1.15	GAGCTAGACAATATGGAATGACTGTCGG	CCAAGGACATTCCAGTACCAGAGG
lec-10	1.13	GGAGCACTTCCACCTTAGCA	TCTCCCTTCAATCCGATGGC
lec-11	1.17	TTCAAGGTCCACAGGGAGGA	TGTCCGATGTGATGTCCGTC
spp-1	1.18	CTCAATCTCAAGAAGCATCACG	CAGCTCCTTCTTGACCTTCT
spp-3	1.14	ATCCTTCTTGCCGCCGTTAC	TCCGAATGGAATGCTGTGGA
spp-5	1.19	CAGGACTTGCCATCCCAGAA	CCTCCTTCCAGCTCGTGAAT
spp-12	0.94	CTTCTAATGGTTGTGCCCGC	ACATCTCCAGCTTCCTTGCC
nlp-29	1.23	TGTTCTTGTCGTCCTTCTCG	CTTTCCCCATCCTCCATACA
nlp-31	0.98	TCGTCCTTCTAGCCTGCTTC	CTTTCCCCATCCGTATCCTCC
thn-1	1.36	AATCTGGATGCCTCGGATAC	CATCTGAGCAGTTGCAGAGC
hsp-4	0.84	AAGCACTGGCCGTTCAAGAT	ACCATGGCAGAGACTTCTTCAG
fmo-2	0.62	CTGGAGACACGAGGATTGCC	AGCAGAAAACACACGATGAGC
sod-3	1.79	AAATGTCCGCCCAGACTATG	TGGCAAATCTCTCGCTGAT
mtl-1	2.86	TGCAGTGGAGACAAGTGTTG	TGCAGTCTCCCTTACATCCA
mul-1	1.49	CCATCAACTACGCCAAAGC	TCCGGTGGATAGAAGGTGT
lipl-5	1.28	CGAATTCCTCCCAAACAACT	GAATAGGACGTTGTCGCAGA
pgp-5	1.02	TGTTCGAGCACTTAACATGGA	CCCTGAATTACAGCTCGTTTG
trx-3	1.39	GGTGTCGTTCCGTTGAGAGA	CCCTTTTCCGTCCATTTGTTGA
