# Supplementary material for: Identification and Functional Analysis of Cytokine-Like Protein CLEC-47 in Caenorhabditis elegans
Source: mBio. 2021 Oct 12;12(5):e02579-21. doi: 10.1128/mBio.02579-21 (PMC8510530; doi:10.1128/mBio.02579-21)
Supplement: TABLE S4 [file mbio.02579-21-st004.xlsx]

## Sheet: spl Table 4
Supplementary Table 4. qPCR primers used in the expression profile assay.
Sequence name	Gene name	Forward primer	Reverse primer
T09F5.9	clec-47	GGAAATCCAAACGCCTGTGC	CTGAACCACTGTCCAGCACT
T04C12.6	act-1	GCTGGACGTGATCTTACTGATTACC	GTAGCAGAGCTTCTCCTTGATGTC
F36A4.7	ama-1	ACTCAGATGACACTCAACAC	GAATACAGTCAACGACGGAG
T10H9.4	snb-1	CCGGATAAGACCATCTTGACG	GACGACTTCATCAACCTGAGC
	Tnf	TCTTCTCATTCCTGCTTGTGG	TTGGTGGTTTGCTACGACG
	Il1b	TGACGGACCCCAAAAGATGAA	GTGATACTGCCTGCCTGAAG
	Il6	GGAGCCCACCAAGAACGAT	TCACCAGCATCAGTCCCAAGA
	MIP-2	TCAAGGGCGGTCAAAAAGTT	CAGCGAGGCACATCAGGTA
	Il10	CATACTGCTAACCGACTCCTT	AATCACTCTTCACCTGCTCCA
	Hprt	TCAGTCAACGGGGGACATAA	TTCAAATCCAACAAAGTCTGGC
